# Supplementary material for: Dissecting Source-Sink Relationship of Subtending Leaf for Yield and Fiber Quality Attributes in Upland Cotton (Gossypium hirsutum L.)
Source: Plants (Basel). 2021 Jun 4;10(6):1147. doi: 10.3390/plants10061147 (PMC8229918; doi:10.3390/plants10061147)
Supplement: Supplementary file 1 [file plants-10-01147-s001.zip]

Archive with 1 entries (1 files):
- plants-1206257-supplementary.xlsx
