# Supplementary material for: Dissecting Source-Sink Relationship of Subtending Leaf for Yield and Fiber Quality Attributes in Upland Cotton (Gossypium hirsutum L.)
Source: Plants (Basel). 2021 Jun 4;10(6):1147. doi: 10.3390/plants10061147 (PMC8229918; doi:10.3390/plants10061147)
Supplement: Supplementary file 1 [file plants-10-01147-s001.zip › plants-1206257-supplementary.xlsx]

## Sheet: Table S1
Table S1 Overdispersion parameter estimated by Maximum Likelihood using Generalised Linear Model (GLM) for Boll Weight (BW) in 355 upland cotton accessions under four treatment Effects (E1-E4) across two years 2018 and 2019
Term	Estimate	Std Error	L-R ChiSquare	Prob>ChiSq	Lower CL	Upper CL
Intercept	0.078078	0.0029083	720.722	<.0001*	0.0723749	0.0837812
Genotype[SS001]	-0.056745	0.0522849	1.17788	0.2778	-0.159274	0.0457845
Genotype[SS002]	0.102126	0.0522849	3.81522	0.0508	-0.000404	0.204655
Genotype[SS003]	-0.030198	0.0522849	0.333584	0.5636	-0.132728	0.0723314
Genotype[SS004]	0.156663	0.0522849	8.97805	0.0027*	0.0541339	0.259193
Genotype[SS005]	0.158948	0.0522849	9.24178	0.0024*	0.0564182	0.261477
Genotype[SS006]	0.0640434	0.0522849	1.50036	0.2206	-0.038486	0.166573
Genotype[SS007]	0.151483	0.0522849	8.39407	0.0038*	0.0489531	0.254012
Genotype[SS008]	-0.01565	0.0522849	0.0895974	0.7647	-0.11818	0.0868792
Genotype[SS009]	0.0913234	0.0522849	3.05079	0.0807	-0.011206	0.193853
Genotype[SS010]	0.022095	0.0522849	0.178581	0.6726	-0.080435	0.124624
Genotype[SS011]	0.132021	0.0522849	6.37573	0.0116*	0.029491	0.23455
Genotype[SS012]	0.113169	0.0522849	4.68494	0.0304*	0.0106398	0.215699
Genotype[SS013]	-0.020237	0.0522849	0.149817	0.6987	-0.122767	0.082292
Genotype[SS014]	0.105652	0.0522849	4.08322	0.0433*	0.0031225	0.208181
Genotype[SS015]	0.123762	0.0522849	5.60299	0.0179*	0.0212322	0.226291
Genotype[SS016]	0.128534	0.0522849	6.04343	0.0140*	0.0260045	0.231064
Genotype[SS017]	0.0050302	0.0522849	0.009256	0.9234	-0.097499	0.10756
Genotype[SS018]	-0.205403	0.0522849	15.4334	<.0001*	-0.307933	-0.102874
Genotype[SS019]	0.194437	0.0558881	12.1037	0.0005*	0.0848416	0.304032
Genotype[SS020]	0.0798285	0.0522849	2.33111	0.1268	-0.022701	0.182358
Genotype[SS021]	0.0332585	0.0522849	0.404626	0.5247	-0.069271	0.135788
Genotype[SS022]	-0.06858	0.0522849	1.72043	0.1896	-0.171109	0.0339498
Genotype[SS023]	-0.026805	0.0739217	0.131489	0.7169	-0.171764	0.118154
Genotype[SS024]	0.0667294	0.0522849	1.62885	0.2019	-0.0358	0.169259
Genotype[SS025]	0.0549211	0.0558891	0.965657	0.3258	-0.054676	0.164518
Genotype[SS026]	0.0631978	0.0522849	1.461	0.2268	-0.039332	0.165727
Genotype[SS027]	0.0173358	0.0522849	0.109934	0.7402	-0.085194	0.119865
Genotype[SS028]	-0.020465	0.0558881	0.134082	0.7142	-0.13006	0.0891307
Genotype[SS029]	-0.019732	0.0522849	0.142422	0.7059	-0.122261	0.0827978
Genotype[SS030]	0.0477668	0.0558881	0.730489	0.3927	-0.061829	0.157362
Genotype[SS031]	-0.026529	0.0522849	0.257441	0.6119	-0.129058	0.0760008
Genotype[SS032]	-0.033057	0.0522849	0.399737	0.5272	-0.135587	0.0694725
Genotype[SS033]	-0.064461	0.0522849	1.52	0.2176	-0.166991	0.0380683
Genotype[SS034]	-0.125519	0.0522849	5.76323	0.0164*	-0.228049	-0.02299
Genotype[SS035]	-0.00215	0.0522849	0.0016903	0.9672	-0.104679	0.10038
Genotype[SS036]	-0.00377	0.0522849	0.0051981	0.9425	-0.106299	0.0987599
Genotype[SS037]	0.0734706	0.0522849	1.97458	0.16	-0.029059	0.176
Genotype[SS038]	0.0727587	0.0522849	1.9365	0.164	-0.029771	0.175288
Genotype[SS039]	-0.128614	0.0522849	6.05091	0.0139*	-0.231143	-0.026084
Genotype[SS040]	-0.089529	0.0558891	2.56608	0.1092	-0.199126	0.0200685
Genotype[SS041]	-0.000668	0.0558884	0.0001429	0.9905	-0.110264	0.108928
Genotype[SS042]	0.0641108	0.0522849	1.50352	0.2201	-0.038419	0.16664
Genotype[SS043]	-0.038503	0.0522849	0.542295	0.4615	-0.141032	0.0640266
Genotype[SS044]	-0.092554	0.0522849	3.13359	0.0767	-0.195084	0.009975
Genotype[SS045]	-0.083165	0.0522849	2.53005	0.1117	-0.185695	0.0193645
Genotype[SS046]	0.0492883	0.0522849	0.888657	0.3458	-0.053241	0.151818
Genotype[SS047]	-0.048204	0.0522849	0.849973	0.3566	-0.150733	0.054326
Genotype[SS048]	0.216429	0.0522849	17.1348	<.0001*	0.1139	0.318959
Genotype[SS049]	-0.007605	0.0558889	0.0185178	0.8918	-0.117202	0.101991
Genotype[SS050]	-0.075672	0.0558881	1.8333	0.1757	-0.185268	0.0339232
Genotype[SS051]	-0.100954	0.0522849	3.72813	0.0535	-0.203483	0.0015759
Genotype[SS052]	0.148331	0.0558881	7.04403	0.0080*	0.0387351	0.257926
Genotype[SS053]	-0.039712	0.0522849	0.5769	0.4475	-0.142242	0.0628171
Genotype[SS054]	-0.078184	0.0522849	2.23607	0.1348	-0.180714	0.0243453
Genotype[SS055]	-0.046394	0.0522849	0.787364	0.3749	-0.148924	0.0561352
Genotype[SS056]	-0.027145	0.0558881	0.2359	0.6272	-0.13674	0.0824507
Genotype[SS057]	0.0371876	0.0522849	0.505874	0.4769	-0.065342	0.139717
Genotype[SS058]	-0.040264	0.0522849	0.593041	0.4412	-0.142794	0.0622653
Genotype[SS059]	0.128848	0.0522849	6.07297	0.0137*	0.0263182	0.231377
Genotype[SS060]	0.145773	0.0522849	7.77319	0.0053*	0.0432431	0.248302
Genotype[SS061]	-0.117711	0.0522849	5.06855	0.0244*	-0.220241	-0.015182
Genotype[SS062]	0.0404839	0.0522849	0.599532	0.4388	-0.062046	0.143013
Genotype[SS063]	0.0147432	0.0522849	0.0795113	0.778	-0.087786	0.117273
Genotype[SS064]	-0.052713	0.0558881	0.88959	0.3456	-0.162308	0.0568827
Genotype[SS065]	0.107513	0.0603614	3.17254	0.0749	-0.010854	0.225881
Genotype[SS066]	-0.086533	0.0522849	2.7391	0.0979	-0.189062	0.0159968
Genotype[SS067]	0.0308188	0.0522849	0.34744	0.5556	-0.071711	0.133348
Genotype[SS068]	-0.134326	0.0522849	6.60037	0.0102*	-0.236856	-0.031797
Genotype[SS069]	-0.126307	0.0522849	5.83584	0.0157*	-0.228837	-0.023778
Genotype[SS070]	0.0556995	0.0558884	0.993249	0.3189	-0.053896	0.165295
Genotype[SS071]	-0.045142	0.0522849	0.745426	0.3879	-0.147671	0.0573877
Genotype[SS072]	-0.072175	0.0522849	1.90557	0.1675	-0.174705	0.0303541
Genotype[SS073]	0.0299009	0.0522849	0.32705	0.5674	-0.072629	0.13243
Genotype[SS074]	-0.027263	0.0522849	0.271891	0.6021	-0.129793	0.0752665
Genotype[SS075]	-0.108396	0.0522849	4.2981	0.0382*	-0.210926	-0.005867
Genotype[SS076]	-0.140708	0.0522849	7.24241	0.0071*	-0.243237	-0.038178
Genotype[SS077]	-0.021544	0.0522849	0.169784	0.6803	-0.124073	0.0809856
Genotype[SS078]	0.0807209	0.0522849	2.38352	0.1226	-0.021809	0.18325
Genotype[SS079]	-0.057145	0.0522849	1.19455	0.2744	-0.159675	0.0453845
Genotype[SS080]	0.0567319	0.0522849	1.17734	0.2779	-0.045798	0.159261
Genotype[SS081]	0.0173331	0.0522849	0.1099	0.7403	-0.085196	0.119863
Genotype[SS082]	-0.109269	0.0522849	4.36757	0.0366*	-0.211798	-0.006739
Genotype[SS083]	-0.352652	0.0558881	39.8156	<.0001*	-0.462247	-0.243057
Genotype[SS084]	0.0140364	0.0522849	0.0720709	0.7883	-0.088493	0.116566
Genotype[SS085]	0.0097332	0.0522849	0.0346542	0.8523	-0.092796	0.112263
Genotype[SS086]	-0.095091	0.0558881	2.89492	0.0889	-0.204686	0.0145047
Genotype[SS087]	-0.044707	0.0522849	0.731134	0.3925	-0.147236	0.0578226
Genotype[SS088]	-0.147087	0.0522849	7.91398	0.0049*	-0.249616	-0.044557
Genotype[SS089]	0.12057	0.0522849	5.3177	0.0211*	0.0180402	0.223099
Genotype[SS090]	0.0774192	0.0522849	2.19253	0.1387	-0.02511	0.179949
Genotype[SS091]	0.0392295	0.0522849	0.562955	0.4531	-0.0633	0.141759
Genotype[SS092]	-0.01389	0.0522849	0.0705711	0.7905	-0.116419	0.0886399
Genotype[SS093]	0.176088	0.0522849	11.3425	0.0008*	0.0735588	0.278618
Genotype[SS094]	0.188069	0.0558881	11.3239	0.0008*	0.0784734	0.297664
Genotype[SS095]	-0.146537	0.0522849	7.85489	0.0051*	-0.249066	-0.044007
Genotype[SS096]	-0.034804	0.0522849	0.443098	0.5056	-0.137333	0.0677257
Genotype[SS097]	-0.09806	0.0558884	3.0785	0.0793	-0.207656	0.0115359
Genotype[SS098]	0.0527443	0.0522849	1.01765	0.3131	-0.049785	0.155274
Genotype[SS099]	-0.320609	0.0558881	32.9087	<.0001*	-0.430204	-0.211013
Genotype[SS100]	0.153884	0.0522849	8.66226	0.0032*	0.051354	0.256413
Genotype[SS101]	0.0823955	0.0522849	2.48345	0.115	-0.020134	0.184925
Genotype[SS102]	-0.004347	0.0603621	0.005186	0.9426	-0.122716	0.114022
Genotype[SS103]	0.122369	0.0522849	5.47755	0.0193*	0.019839	0.224898
Genotype[SS104]	-0.00917	0.0522849	0.0307588	0.8608	-0.111699	0.0933597
Genotype[SS105]	-0.030212	0.0558884	0.292227	0.5888	-0.139808	0.0793837
Genotype[SS106]	0.102905	0.0522849	3.87362	0.0491*	0.0003751	0.205434
Genotype[SS107]	-0.1062	0.0522849	4.12571	0.0422*	-0.20873	-0.003671
Genotype[SS108]	-0.0335	0.0522849	0.410532	0.5217	-0.13603	0.0690291
Genotype[SS109]	-0.180601	0.0522849	11.9313	0.0006*	-0.28313	-0.078071
Genotype[SS110]	0.0074125	0.0522849	0.0200993	0.8873	-0.095117	0.109942
Genotype[SS111]	-0.095319	0.0522849	3.32358	0.0683	-0.197848	0.0072105
Genotype[SS112]	0.0194313	0.0522849	0.138118	0.7102	-0.083098	0.121961
Genotype[SS113]	-0.038379	0.0522849	0.53881	0.4629	-0.140909	0.0641504
Genotype[SS114]	0.043222	0.0522849	0.683371	0.4084	-0.059308	0.145752
Genotype[SS115]	0.0423419	0.0522849	0.655824	0.418	-0.060188	0.144871
Genotype[SS116]	-0.025745	0.0522849	0.24246	0.6224	-0.128275	0.0767843
Genotype[SS117]	0.0081277	0.0522849	0.0241648	0.8765	-0.094402	0.110657
Genotype[SS118]	-0.034534	0.0522849	0.436262	0.5089	-0.137064	0.0679952
Genotype[SS119]	0.0350494	0.0522849	0.449376	0.5026	-0.06748	0.137579
Genotype[SS120]	0.0794574	0.0522849	2.30949	0.1286	-0.023072	0.181987
Genotype[SS121]	0.111102	0.0522849	4.51537	0.0336*	0.0085728	0.213632
Genotype[SS122]	-0.075779	0.0522849	2.10062	0.1472	-0.178309	0.0267502
Genotype[SS123]	0.103518	0.0558884	3.43076	0.064	-0.006078	0.213114
Genotype[SS124]	-0.066837	0.0522849	1.63409	0.2011	-0.169366	0.035693
Genotype[SS125]	-0.130886	0.0522849	6.26663	0.0123*	-0.233416	-0.028357
Genotype[SS126]	0.0032757	0.0522849	0.003925	0.95	-0.099254	0.105805
Genotype[SS127]	-0.073654	0.0522849	1.98446	0.1589	-0.176184	0.0288753
Genotype[SS128]	0.0001936	0.0522849	1.3711e-05	0.997	-0.102336	0.102723
Genotype[SS129]	0.0009643	0.0522849	0.0003401	0.9853	-0.101565	0.103494
Genotype[SS130]	-0.089803	0.0522849	2.95005	0.0859	-0.192332	0.0127265
Genotype[SS131]	0.0163452	0.0522849	0.0977305	0.7546	-0.086184	0.118875
Genotype[SS132]	-0.210396	0.0522849	16.1928	<.0001*	-0.312925	-0.107866
Genotype[SS133]	0.0287801	0.0558881	0.265183	0.6066	-0.080815	0.138376
Genotype[SS134]	0.209268	0.0522849	16.0197	<.0001*	0.106739	0.311798
Genotype[SS135]	0.0003949	0.0522849	5.7059e-05	0.994	-0.102135	0.102924
Genotype[SS136]	-0.006276	0.0522849	0.0144106	0.9044	-0.108806	0.096253
Genotype[SS137]	-0.015216	0.0522849	0.0846935	0.771	-0.117746	0.0873135
Genotype[SS138]	-0.045281	0.0603614	0.562739	0.4532	-0.163648	0.0730866
Genotype[SS139]	-0.04153	0.0522849	0.630923	0.427	-0.14406	0.0609993
Genotype[SS140]	0.0959754	0.0522849	3.36951	0.0664	-0.006554	0.198505
Genotype[SS141]	0.0436408	0.0522849	0.69668	0.4039	-0.058889	0.14617
Genotype[SS142]	0.0388321	0.0522849	0.551607	0.4577	-0.063697	0.141362
Genotype[SS143]	0.0970784	0.0522849	3.4474	0.0634	-0.005451	0.199608
Genotype[SS144]	-0.024076	0.0739335	0.106042	0.7447	-0.169058	0.120906
Genotype[SS145]	-0.000398	0.0522849	5.7851e-05	0.9939	-0.102927	0.102132
Genotype[SS146]	0.0220342	0.0522849	0.177599	0.6734	-0.080495	0.124564
Genotype[SS147]	-0.046971	0.0522849	0.807053	0.369	-0.1495	0.0555588
Genotype[SS148]	0.0080296	0.0522849	0.0235849	0.8779	-0.0945	0.110559
Genotype[SS149]	0.0053049	0.0558909	0.009009	0.9244	-0.104296	0.114906
Genotype[SS150]	0.108889	0.0522849	4.33723	0.0373*	0.0063592	0.211418
Genotype[SS151]	-0.033965	0.0522849	0.421997	0.5159	-0.136494	0.0685645
Genotype[SS152]	-0.024295	0.0522849	0.215922	0.6422	-0.126825	0.0782341
Genotype[SS153]	0.0321587	0.0522849	0.378306	0.5385	-0.070371	0.134688
Genotype[SS154]	-0.150343	0.0522849	8.26824	0.0040*	-0.252872	-0.047813
Genotype[SS155]	0.0439305	0.0522849	0.70596	0.4008	-0.058599	0.14646
Genotype[SS156]	0.128055	0.0522849	5.99848	0.0143*	0.0255256	0.230585
Genotype[SS157]	-0.092154	0.0739335	1.55362	0.2126	-0.237136	0.0528278
Genotype[SS158]	0.0018619	0.0522849	0.0012681	0.9716	-0.100668	0.104391
Genotype[SS159]	0.0695904	0.0522849	1.77152	0.1832	-0.032939	0.17212
Genotype[SS160]	-0.059597	0.0522849	1.29927	0.2543	-0.162127	0.0429322
Genotype[SS161]	-0.048554	0.0522849	0.862379	0.3531	-0.151084	0.0539754
Genotype[SS162]	0.0682139	0.0522849	1.70213	0.192	-0.034316	0.170743
Genotype[SS163]	-0.278015	0.0522849	28.2737	<.0001*	-0.380544	-0.175485
Genotype[SS164]	-0.047926	0.0522849	0.840211	0.3593	-0.150455	0.0546036
Genotype[SS165]	0.020553	0.0522849	0.154525	0.6942	-0.081976	0.123082
Genotype[SS166]	0.0446027	0.0522849	0.727728	0.3936	-0.057927	0.147132
Genotype[SS167]	0.123891	0.0522849	5.61469	0.0178*	0.0213613	0.22642
Genotype[SS168]	0.0757173	0.0522849	2.09719	0.1476	-0.026812	0.178247
Genotype[SS169]	-0.130218	0.0522849	6.20285	0.0128*	-0.232748	-0.027689
Genotype[SS170]	0.0017364	0.0522849	0.0011029	0.9735	-0.100793	0.104266
Genotype[SS171]	0.0268482	0.0522849	0.26368	0.6076	-0.075681	0.129378
Genotype[SS172]	0.010056	0.0522849	0.0369911	0.8475	-0.092474	0.112586
Genotype[SS173]	-0.123196	0.0522849	5.55193	0.0185*	-0.225726	-0.020667
Genotype[SS174]	-0.057136	0.0522849	1.19419	0.2745	-0.159666	0.045393
Genotype[SS175]	0.0372253	0.0522849	0.506902	0.4765	-0.065304	0.139755
Genotype[SS176]	0.010768	0.0522849	0.0424144	0.8368	-0.091762	0.113297
Genotype[SS177]	0.0684807	0.0522849	1.71547	0.1903	-0.034049	0.17101
Genotype[SS178]	-0.022323	0.0522849	0.182293	0.6694	-0.124853	0.0802061
Genotype[SS179]	-0.045489	0.0522849	0.756921	0.3843	-0.148018	0.057041
Genotype[SS180]	0.0171248	0.0522849	0.107275	0.7433	-0.085405	0.119654
Genotype[SS181]	0.123019	0.0522849	5.53598	0.0186*	0.0204899	0.225549
Genotype[SS182]	0.125901	0.0522849	5.79842	0.0160*	0.023372	0.228431
Genotype[SS183]	-0.22274	0.0522849	18.1486	<.0001*	-0.325269	-0.12021
Genotype[SS184]	-0.108186	0.0522849	4.28146	0.0385*	-0.210716	-0.005657
Genotype[SS185]	0.0793655	0.0522849	2.30415	0.129	-0.023164	0.181895
Genotype[SS186]	-0.082364	0.0522849	2.48152	0.1152	-0.184893	0.0201659
Genotype[SS187]	-0.141298	0.0522849	7.30332	0.0069*	-0.243828	-0.038769
Genotype[SS188]	0.130214	0.0522849	6.2024	0.0128*	0.0276841	0.232743
Genotype[SS189]	-0.156538	0.0603618	6.72532	0.0095*	-0.274906	-0.038169
Genotype[SS190]	-0.053679	0.0522849	1.05404	0.3046	-0.156209	0.0488504
Genotype[SS191]	0.155648	0.0522849	8.86209	0.0029*	0.0531188	0.258178
Genotype[SS192]	-0.037868	0.0558881	0.459098	0.498	-0.147463	0.0717274
Genotype[SS193]	0.036848	0.0522849	0.496679	0.481	-0.065681	0.139377
Genotype[SS194]	0.0028539	0.0522849	0.0029793	0.9565	-0.099676	0.105383
Genotype[SS195]	0.142186	0.0558881	6.47251	0.0110*	0.0325904	0.251781
Genotype[SS196]	0.0635807	0.0522849	1.47876	0.224	-0.038949	0.16611
Genotype[SS197]	0.079176	0.0522849	2.29316	0.1299	-0.023354	0.181705
Genotype[SS198]	0.064701	0.0558881	1.34024	0.247	-0.044894	0.174296
Genotype[SS199]	-0.15381	0.0522849	8.65395	0.0033*	-0.256339	-0.05128
Genotype[SS200]	0.0268721	0.0522849	0.26415	0.6073	-0.075657	0.129402
Genotype[SS201]	-0.017556	0.0522849	0.112745	0.737	-0.120085	0.0849736
Genotype[SS202]	-0.06233	0.0522849	1.42114	0.2332	-0.164859	0.0401999
Genotype[SS203]	-0.063716	0.0522849	1.48506	0.223	-0.166245	0.0388136
Genotype[SS204]	-0.014126	0.0522849	0.0729892	0.787	-0.116655	0.0884039
Genotype[SS205]	-0.023867	0.0558881	0.182372	0.6693	-0.133462	0.0857283
Genotype[SS206]	-0.124993	0.0522849	5.71501	0.0168*	-0.227522	-0.022463
Genotype[SS207]	-0.060398	0.0558884	1.1679	0.2798	-0.169994	0.0491976
Genotype[SS208]	-0.027121	0.0522849	0.26906	0.604	-0.12965	0.0754088
Genotype[SS209]	0.0587234	0.0522849	1.26145	0.2614	-0.043806	0.161253
Genotype[SS210]	-0.121719	0.0522849	5.41952	0.0199*	-0.224248	-0.019189
Genotype[SS211]	0.188653	0.0522849	13.0189	0.0003*	0.086123	0.291182
Genotype[SS212]	0.041166	0.0522849	0.619905	0.4311	-0.061363	0.143696
Genotype[SS213]	-0.02608	0.0522849	0.248809	0.6179	-0.12861	0.0764494
Genotype[SS214]	0.17915	0.0558881	10.2753	0.0013*	0.0695548	0.288746
Genotype[SS215]	-0.016906	0.0558884	0.0915066	0.7623	-0.126502	0.0926896
Genotype[SS216]	0.0424301	0.0522849	0.65856	0.4171	-0.060099	0.14496
Genotype[SS217]	0.0539167	0.0522849	1.06339	0.3024	-0.048613	0.156446
Genotype[SS218]	0.149109	0.0522849	8.13308	0.0043*	0.0465795	0.251638
Genotype[SS219]	-0.15075	0.0522849	8.31312	0.0039*	-0.25328	-0.048221
Genotype[SS220]	0.0068195	0.0522849	0.0170119	0.8962	-0.09571	0.109349
Genotype[SS221]	-0.102519	0.0522849	3.84461	0.0499*	-0.205048	1.1e-05
Genotype[SS222]	-0.250396	0.0522849	22.9351	<.0001*	-0.352925	-0.147866
Genotype[SS223]	0.0821541	0.0522849	2.46891	0.1161	-0.020375	0.184684
Genotype[SS224]	0.104285	0.0558884	3.48176	0.062	-0.005311	0.213881
Genotype[SS225]	0.008644	0.0522849	0.0273326	0.8687	-0.093885	0.111173
Genotype[SS226]	0.0374976	0.0522849	0.514345	0.4733	-0.065032	0.140027
Genotype[SS227]	0.0040431	0.0603614	0.0044866	0.9466	-0.114324	0.12241
Genotype[SS228]	0.0600827	0.0522849	1.32053	0.2505	-0.042447	0.162612
Genotype[SS229]	-0.003982	0.0522849	0.0058008	0.9393	-0.106512	0.0985473
Genotype[SS230]	-0.142152	0.0558881	6.4694	0.0110*	-0.251747	-0.032556
Genotype[SS231]	0.044832	0.0522849	0.735229	0.3912	-0.057698	0.147362
Genotype[SS232]	-0.159396	0.0661225	5.8111	0.0159*	-0.289061	-0.029732
Genotype[SS233]	-0.010239	0.0522849	0.0383517	0.8447	-0.112769	0.0922902
Genotype[SS234]	0.054252	0.0558881	0.942308	0.3317	-0.055343	0.163847
Genotype[SS235]	0.0185803	0.0522849	0.126285	0.7223	-0.083949	0.12111
Genotype[SS236]	0.0514769	0.0558884	0.848363	0.357	-0.058119	0.161073
Genotype[SS237]	-0.005321	0.0558884	0.0090628	0.9242	-0.114916	0.104275
Genotype[SS238]	0.0718578	0.0522849	1.88884	0.1693	-0.030672	0.174387
Genotype[SS239]	-0.095169	0.0522849	3.31312	0.0687	-0.197698	0.0073606
Genotype[SS240]	0.0976205	0.0522849	3.48601	0.0619	-0.004909	0.20015
Genotype[SS241]	-0.152421	0.0603621	6.37618	0.0116*	-0.27079	-0.034052
Genotype[SS242]	0.0592834	0.0522849	1.28562	0.2569	-0.043246	0.161813
Genotype[SS243]	-0.059417	0.0558884	1.13028	0.2877	-0.169013	0.0501784
Genotype[SS244]	-0.199094	0.0522849	14.4999	0.0001*	-0.301624	-0.096565
Genotype[SS245]	-0.080656	0.0522849	2.37969	0.1229	-0.183185	0.0218735
Genotype[SS246]	0.0342874	0.0558881	0.376382	0.5395	-0.075308	0.143883
Genotype[SS247]	0.0272379	0.0522849	0.271391	0.6024	-0.075292	0.129767
Genotype[SS248]	0.348323	0.147789	5.55494	0.0184*	0.058512	0.638134
Genotype[SS249]	0.155255	0.0522849	8.81737	0.0030*	0.0527256	0.257785
Genotype[SS250]	-0.019345	0.0558881	0.119811	0.7292	-0.12894	0.0902504
Genotype[SS251]	0.0805225	0.0522849	2.37182	0.1235	-0.022007	0.183052
Genotype[SS252]	0.0699602	0.0522849	1.7904	0.1809	-0.032569	0.17249
Genotype[SS253]	-0.054193	0.0522849	1.07433	0.3	-0.156723	0.0483364
Genotype[SS254]	0.126308	0.0522849	5.83596	0.0157*	0.023779	0.228838
Genotype[SS255]	-0.179152	0.0522849	11.7406	0.0006*	-0.281682	-0.076623
Genotype[SS256]	-0.040492	0.0522849	0.59978	0.4387	-0.143022	0.0620372
Genotype[SS257]	-0.036061	0.0522849	0.475688	0.4904	-0.13859	0.0664685
Genotype[SS258]	0.0148433	0.0558884	0.0705366	0.7906	-0.094753	0.124439
Genotype[SS259]	0.0615076	0.0522849	1.3839	0.2394	-0.041022	0.164037
Genotype[SS260]	0.0644258	0.0522849	1.51833	0.2179	-0.038104	0.166955
Genotype[SS261]	0.0865176	0.0522849	2.73814	0.098	-0.016012	0.189047
Genotype[SS262]	0.0565588	0.0522849	1.17017	0.2794	-0.045971	0.159088
Genotype[SS263]	-0.07063	0.0522849	1.82482	0.1767	-0.173159	0.0318999
Genotype[SS264]	0.0743658	0.0522849	2.02299	0.1549	-0.028164	0.176895
Genotype[SS265]	-0.045557	0.0522849	0.759199	0.3836	-0.148086	0.0569726
Genotype[SS266]	-0.04588	0.0522849	0.770007	0.3802	-0.14841	0.0566495
Genotype[SS267]	-0.183671	0.0522849	12.3404	0.0004*	-0.2862	-0.081141
Genotype[SS268]	0.0310661	0.0522849	0.353038	0.5524	-0.071463	0.133596
Genotype[SS269]	0.0755573	0.0522849	2.08833	0.1484	-0.026972	0.178087
Genotype[SS270]	-0.004882	0.0522849	0.0087173	0.9256	-0.107411	0.0976478
Genotype[SS271]	-0.050503	0.0661228	0.583355	0.445	-0.180168	0.0791623
Genotype[SS272]	-0.095066	0.0522849	3.30597	0.069	-0.197596	0.0074634
Genotype[SS273]	-0.108335	0.0522849	4.29321	0.0383*	-0.210864	-0.005805
Genotype[SS274]	-0.13301	0.0558881	5.66407	0.0173*	-0.242605	-0.023415
Genotype[SS275]	0.0756534	0.0522849	2.09365	0.1479	-0.026876	0.178183
Genotype[SS276]	-0.035756	0.0522849	0.467675	0.4941	-0.138285	0.0667735
Genotype[SS277]	0.0179835	0.0522849	0.118303	0.7309	-0.084546	0.120513
Genotype[SS278]	-0.006224	0.0522849	0.0141722	0.9052	-0.108754	0.0963051
Genotype[SS279]	-0.038869	0.0522849	0.552643	0.4572	-0.141398	0.0636609
Genotype[SS280]	-0.041177	0.0522849	0.620249	0.431	-0.143707	0.0613521
Genotype[SS281]	-0.247022	0.0558891	19.5352	<.0001*	-0.35662	-0.137425
Genotype[SS282]	0.132515	0.0558884	5.62191	0.0177*	0.0229187	0.242111
Genotype[SS283]	0.0452651	0.0522849	0.749505	0.3866	-0.057264	0.147795
Genotype[SS284]	-0.017231	0.0522849	0.108616	0.7417	-0.119761	0.085298
Genotype[SS285]	0.0701534	0.0522849	1.8003	0.1797	-0.032376	0.172683
Genotype[SS286]	0.0656699	0.0603624	1.18359	0.2766	-0.052699	0.184039
Genotype[SS287]	-0.05191	0.0739221	0.493127	0.4825	-0.19687	0.0930492
Genotype[SS288]	-0.16515	0.0661221	6.23823	0.0125*	-0.294814	-0.035486
Genotype[SS289]	-0.151102	0.0739335	4.17695	0.0410*	-0.296084	-0.00612
Genotype[SS290]	-0.043936	0.0558884	0.618016	0.4318	-0.153532	0.0656598
Genotype[SS291]	-0.025267	0.0522849	0.233529	0.6289	-0.127796	0.0772629
Genotype[SS292]	0.209058	0.0522849	15.9875	<.0001*	0.106528	0.311587
Genotype[SS293]	0.177449	0.055892	10.0797	0.0015*	0.0678463	0.287052
Genotype[SS294]	0.0553796	0.0522849	1.12188	0.2895	-0.04715	0.157909
Genotype[SS295]	0.0581395	0.0522849	1.23649	0.2661	-0.04439	0.160669
Genotype[SS296]	0.115188	0.0522849	4.85359	0.0276*	0.0126587	0.217718
Genotype[SS297]	-0.015502	0.0558884	0.0769361	0.7815	-0.125098	0.0940939
Genotype[SS298]	0.154886	0.0522849	8.77551	0.0031*	0.0523567	0.257416
Genotype[SS299]	0.0677564	0.0522849	1.67937	0.195	-0.034773	0.170286
Genotype[SS300]	0.0529467	0.0522849	1.02547	0.3112	-0.049583	0.155476
Genotype[SS301]	0.0966405	0.0558889	2.98997	0.0838	-0.012956	0.206237
Genotype[SS302]	0.0313861	0.0522849	0.360347	0.5483	-0.071143	0.133916
Genotype[SS303]	-0.137195	0.0522849	6.8853	0.0087*	-0.239724	-0.034665
Genotype[SS304]	0.0608037	0.0522849	1.35241	0.2449	-0.041726	0.163333
Genotype[SS305]	-0.033071	0.0739335	0.200083	0.6547	-0.178053	0.111911
Genotype[SS306]	0.0734085	0.0522849	1.97124	0.1603	-0.029121	0.175938
Genotype[SS307]	0.0902846	0.0739335	1.49123	0.222	-0.054697	0.235266
Genotype[SS308]	-0.055208	0.0739335	0.557598	0.4552	-0.20019	0.0897739
Genotype[SS309]	0.0319408	0.0522849	0.373199	0.5413	-0.070589	0.13447
Genotype[SS310]	0.0540584	0.0522849	1.06899	0.3012	-0.048471	0.156588
Genotype[SS311]	0.0552062	0.0558884	0.975735	0.3233	-0.05439	0.164802
Genotype[SS312]	0.0164948	0.0522849	0.0995266	0.7524	-0.086035	0.119024
Genotype[SS313]	0.085722	0.0522849	2.68801	0.1011	-0.016808	0.188251
Genotype[SS314]	-0.022282	0.0522849	0.181624	0.67	-0.124812	0.080247
Genotype[SS315]	-0.062031	0.0739335	0.703932	0.4015	-0.207012	0.0829512
Genotype[SS316]	-0.035939	0.0522849	0.472463	0.4919	-0.138468	0.066591
Genotype[SS317]	0.0270134	0.0522849	0.266934	0.6054	-0.075516	0.129543
Genotype[SS318]	-0.233369	0.0558881	17.436	<.0001*	-0.342964	-0.123774
Genotype[SS319]	-0.075798	0.0522849	2.10165	0.1471	-0.178327	0.0267318
Genotype[SS320]	0.136034	0.0522849	6.76929	0.0093*	0.0335046	0.238564
Genotype[SS321]	-0.247971	0.0522849	22.493	<.0001*	-0.3505	-0.145441
Genotype[SS322]	-0.090488	0.0522849	2.99523	0.0835	-0.193018	0.0120414
Genotype[SS323]	0.0598315	0.0522849	1.3095	0.2525	-0.042698	0.162361
Genotype[SS324]	0.0169133	0.0522849	0.104641	0.7463	-0.085616	0.119443
Genotype[SS325]	-0.051823	0.0522849	0.982407	0.3216	-0.154352	0.0507066
Genotype[SS326]	0.0787504	0.0522849	2.26858	0.132	-0.023779	0.18128
Genotype[SS327]	-0.009722	0.0739335	0.01729	0.8954	-0.154703	0.13526
Genotype[SS328]	0.0508654	0.0522849	0.946437	0.3306	-0.051664	0.153395
Genotype[SS329]	0.160205	0.0603614	7.04424	0.0080*	0.0418378	0.278572
Genotype[SS330]	0.0508455	0.055892	0.827572	0.363	-0.058757	0.160448
Genotype[SS331]	-0.058295	0.0603624	0.932664	0.3342	-0.176664	0.0600746
Genotype[SS332]	-0.237007	0.0522849	20.548	<.0001*	-0.339537	-0.134478
Genotype[SS333]	-0.179469	0.0739335	5.89249	0.0152*	-0.324451	-0.034488
Genotype[SS334]	-0.183627	0.0522849	12.3344	0.0004*	-0.286156	-0.081097
Genotype[SS335]	0.135806	0.0522849	6.74666	0.0094*	0.033277	0.238336
Genotype[SS336]	0.0023335	0.0522849	0.0019918	0.9644	-0.100196	0.104863
Genotype[SS337]	-0.028759	0.0558881	0.26479	0.6068	-0.138354	0.0808366
Genotype[SS338]	-0.037675	0.0522849	0.51922	0.4712	-0.140204	0.0648546
Genotype[SS339]	-0.048416	0.0739335	0.428849	0.5126	-0.193398	0.0965653
Genotype[SS340]	0.0892228	0.0522849	2.91205	0.0879	-0.013307	0.191752
Genotype[SS341]	0.0031119	0.0558881	0.0031004	0.9556	-0.106483	0.112707
Genotype[SS342]	0.165794	0.0522849	10.055	0.0015*	0.0632643	0.268323
Genotype[SS343]	0.0856697	0.0558884	2.34969	0.1253	-0.023926	0.195266
Genotype[SS344]	0.199315	0.0558889	12.7183	0.0004*	0.089718	0.308912
Genotype[SS345]	-0.057187	0.0558891	1.04697	0.3062	-0.166784	0.0524107
Genotype[SS346]	0.0001847	0.0558881	1.0916e-05	0.9974	-0.109411	0.10978
Genotype[SS347]	0.0625427	0.0522849	1.43087	0.2316	-0.039987	0.165072
Genotype[SS348]	0.0088124	0.0558912	0.0248602	0.8747	-0.100789	0.118414
Genotype[SS349]	-0.164137	0.0603621	7.39406	0.0065*	-0.282505	-0.045768
Genotype[SS350]	-0.202289	0.0522849	14.969	0.0001*	-0.304819	-0.09976
Genotype[SS351]	0.0679372	0.0522849	1.68835	0.1938	-0.034592	0.170467
Genotype[SS352]	0.0027574	0.0522849	0.0027813	0.9579	-0.099772	0.105287
Genotype[SS353]	0.103176	0.0558884	3.4081	0.0649	-0.00642	0.212772
Genotype[SS354]	-0.11486	0.0522849	4.82601	0.0280*	-0.21739	-0.012331
Treatment Effect[E1]	0.0304995	0.0049167	38.4806	<.0001*	0.020858	0.040141
Treatment Effect[E2]	0.0021387	0.0049921	0.183538	0.6684	-0.007651	0.0119281
Treatment Effect[E3]	-0.003356	0.0049167	0.466002	0.4948	-0.012998	0.0062852
Year[2018]	-0.005125	0.0028836	3.15842	0.0755	-0.010779	0.0005299

## Sheet: Table S2
Table S2 Overdispersion parameter estimated by Maximum Likelihood using Generalised Linear Model (GLM) for Boll Weight (BW) in 355 upland cotton accessions under four treatment Effects (E1-E4) across two years 2018 and 2019
Term	Estimate	Std Error	L-R ChiSquare	Prob>ChiSq	Lower CL	Upper CL
Intercept	0.0814317	0.0034848	546.062	<.0001*	0.0745982	0.0882652
Genotype[SS001]	-0.095365	0.0630401	2.28848	0.1303	-0.218985	0.0282544
Genotype[SS002]	0.056602	0.0630401	0.806176	0.3693	-0.067018	0.180222
Genotype[SS003]	-0.04095	0.0630401	0.421961	0.516	-0.16457	0.0826698
Genotype[SS004]	0.202314	0.0630401	10.2996	0.0013*	0.0786946	0.325934
Genotype[SS005]	0.124081	0.0630401	3.87415	0.0490*	0.0004613	0.247701
Genotype[SS006]	0.130074	0.0630401	4.25741	0.0391*	0.006454	0.253693
Genotype[SS007]	0.238809	0.0630401	14.3505	0.0002*	0.115189	0.362428
Genotype[SS008]	-0.03549	0.0673849	0.277388	0.5984	-0.16763	0.0966497
Genotype[SS009]	0.0577776	0.0630401	0.840012	0.3594	-0.065842	0.181397
Genotype[SS010]	-0.002197	0.0630401	0.0012151	0.9722	-0.125817	0.121422
Genotype[SS011]	0.122138	0.0630401	3.75375	0.0527	-0.001482	0.245757
Genotype[SS012]	0.187964	0.0630401	8.89026	0.0029*	0.0643441	0.311583
Genotype[SS013]	0.0386595	0.0630401	0.376078	0.5397	-0.08496	0.162279
Genotype[SS014]	0.148523	0.0630401	5.55081	0.0185*	0.0249038	0.272143
Genotype[SS015]	0.136147	0.0630401	4.66429	0.0308*	0.0125278	0.259767
Genotype[SS016]	0.131301	0.0630401	4.33811	0.0373*	0.0076811	0.25492
Genotype[SS017]	0.0017653	0.0630401	0.0007842	0.9777	-0.121854	0.125385
Genotype[SS018]	-0.177676	0.0630401	7.94376	0.0048*	-0.301296	-0.054057
Genotype[SS019]	0.237524	0.0673849	12.4248	0.0004*	0.105385	0.369664
Genotype[SS020]	0.113409	0.0630401	3.23642	0.072	-0.01021	0.237029
Genotype[SS021]	0.037948	0.0630401	0.362364	0.5472	-0.085672	0.161568
Genotype[SS022]	-0.044357	0.0630401	0.495108	0.4817	-0.167977	0.0792622
Genotype[SS023]	-0.03015	0.0797245	0.143023	0.7053	-0.186488	0.126187
Genotype[SS024]	0.141393	0.0630401	5.03063	0.0249*	0.0177734	0.265013
Genotype[SS025]	0.0568061	0.0673862	0.710639	0.3992	-0.075336	0.188948
Genotype[SS026]	0.0561337	0.0630401	0.792891	0.3732	-0.067486	0.179753
Genotype[SS027]	-0.023211	0.0630401	0.135571	0.7127	-0.146831	0.100408
Genotype[SS028]	0.0076419	0.0673849	0.0128611	0.9097	-0.124498	0.139782
Genotype[SS029]	-0.029548	0.0630401	0.219696	0.6393	-0.153168	0.0940716
Genotype[SS030]	0.0765203	0.0673849	1.28952	0.2561	-0.055619	0.20866
Genotype[SS031]	-0.09266	0.0673859	1.89081	0.1691	-0.224802	0.0394816
Genotype[SS032]	-0.035068	0.0630401	0.30944	0.578	-0.158687	0.0885521
Genotype[SS033]	-0.137763	0.0630401	4.77561	0.0289*	-0.261382	-0.014143
Genotype[SS034]	-0.09487	0.0630401	2.26477	0.1323	-0.21849	0.0287497
Genotype[SS035]	0.0357253	0.0630401	0.321157	0.5709	-0.087894	0.159345
Genotype[SS036]	-0.049904	0.0630401	0.626666	0.4286	-0.173524	0.0737157
Genotype[SS037]	0.116554	0.0630401	3.41838	0.0645	-0.007066	0.240174
Genotype[SS038]	0.0727748	0.0630401	1.33269	0.2483	-0.050845	0.196394
Genotype[SS039]	-0.168577	0.0630401	7.15093	0.0075*	-0.292196	-0.044957
Genotype[SS040]	-0.09256	0.0630401	2.15581	0.142	-0.216179	0.03106
Genotype[SS041]	0.012902	0.0673852	0.0366596	0.8482	-0.119238	0.145042
Genotype[SS042]	0.0579323	0.0630401	0.844515	0.3581	-0.065687	0.181552
Genotype[SS043]	-0.036105	0.0630401	0.328025	0.5668	-0.159725	0.0875144
Genotype[SS044]	-0.21976	0.0673879	10.6349	0.0011*	-0.351906	-0.087615
Genotype[SS045]	-0.117684	0.0630401	3.48499	0.0619	-0.241304	0.0059356
Genotype[SS046]	0.032352	0.0630401	0.263371	0.6078	-0.091268	0.155972
Genotype[SS047]	-0.024522	0.0630401	0.151315	0.6973	-0.148142	0.0990975
Genotype[SS048]	0.224124	0.0630401	12.6399	0.0004*	0.100504	0.347743
Genotype[SS049]	0.1096	0.0630401	3.02264	0.0821	-0.01402	0.23322
Genotype[SS050]	-0.137305	0.0673849	4.15191	0.0416*	-0.269445	-0.005165
Genotype[SS051]	-0.130245	0.0630401	4.26861	0.0388*	-0.253864	-0.006625
Genotype[SS052]	0.0704948	0.0673849	1.09443	0.2955	-0.061645	0.202635
Genotype[SS053]	-0.30906	0.0630401	24.0355	<.0001*	-0.43268	-0.185441
Genotype[SS054]	-0.06969	0.0630401	1.2221	0.2689	-0.19331	0.0539297
Genotype[SS055]	0.103137	0.0630401	2.67668	0.1018	-0.020483	0.226757
Genotype[SS056]	-0.028278	0.0673849	0.176101	0.6747	-0.160417	0.103862
Genotype[SS057]	-0.02409	0.0630401	0.146028	0.7024	-0.14771	0.0995298
Genotype[SS058]	-0.036942	0.0630401	0.3434	0.5579	-0.160561	0.0866779
Genotype[SS059]	0.17271	0.0630401	7.50585	0.0061*	0.04909	0.296329
Genotype[SS060]	0.151978	0.0630401	5.81201	0.0159*	0.028358	0.275597
Genotype[SS061]	-0.123822	0.0630401	3.85802	0.0495*	-0.247442	-0.000203
Genotype[SS062]	0.0324484	0.0630401	0.264944	0.6067	-0.091171	0.156068
Genotype[SS063]	0.0369675	0.0630401	0.343879	0.5576	-0.086652	0.160587
Genotype[SS064]	-0.126368	0.0673849	3.51682	0.0607	-0.258508	0.0057716
Genotype[SS065]	0.135464	0.0727786	3.46451	0.0627	-0.007252	0.278181
Genotype[SS066]	-0.145412	0.0630401	5.32065	0.0211*	-0.269031	-0.021792
Genotype[SS067]	0.0458377	0.0630401	0.528703	0.4672	-0.077782	0.169457
Genotype[SS068]	-0.098469	0.0630401	2.43986	0.1183	-0.222089	0.0251508
Genotype[SS069]	-0.049983	0.0630401	0.628664	0.4278	-0.173603	0.0736362
Genotype[SS070]	0.0278799	0.0673852	0.171181	0.6791	-0.10426	0.16002
Genotype[SS071]	-0.025174	0.0630401	0.159469	0.6896	-0.148794	0.0984455
Genotype[SS072]	-0.011552	0.0630401	0.0335814	0.8546	-0.135172	0.112067
Genotype[SS073]	0.0484192	0.0630401	0.589932	0.4424	-0.0752	0.172039
Genotype[SS074]	-0.021646	0.0630401	0.117901	0.7313	-0.145266	0.101974
Genotype[SS075]	-0.118731	0.0630401	3.54728	0.0596	-0.242351	0.0048885
Genotype[SS076]	-0.10253	0.0630401	2.64527	0.1039	-0.22615	0.0210895
Genotype[SS077]	-0.051452	0.0630401	0.666154	0.4144	-0.175072	0.0721674
Genotype[SS078]	0.114562	0.0630401	3.30252	0.0692	-0.009058	0.238181
Genotype[SS079]	-0.105764	0.0630401	2.81477	0.0934	-0.229384	0.0178556
Genotype[SS080]	0.134044	0.0630401	4.52129	0.0335*	0.0104246	0.257664
Genotype[SS081]	0.0290128	0.0630401	0.21181	0.6454	-0.094607	0.152633
Genotype[SS082]	-0.025713	0.0630401	0.166367	0.6834	-0.149333	0.0979068
Genotype[SS083]	-0.69313	0.0673849	105.804	<.0001*	-0.82527	-0.56099
Genotype[SS084]	0.0387311	0.0630401	0.377474	0.539	-0.084889	0.162351
Genotype[SS085]	0.0853499	0.0630401	1.83304	0.1758	-0.03827	0.20897
Genotype[SS086]	-0.004026	0.0673849	0.0035699	0.9524	-0.136166	0.128114
Genotype[SS087]	-0.091545	0.0630401	2.1088	0.1465	-0.215165	0.0320747
Genotype[SS088]	-0.027873	0.0630401	0.195493	0.6584	-0.151493	0.0957467
Genotype[SS089]	0.147279	0.0630401	5.45816	0.0195*	0.023659	0.270898
Genotype[SS090]	0.108044	0.0630401	2.93743	0.0865	-0.015576	0.231663
Genotype[SS091]	0.0999671	0.0630401	2.51467	0.1128	-0.023653	0.223587
Genotype[SS092]	0.0115602	0.0630401	0.0336275	0.8545	-0.112059	0.13518
Genotype[SS093]	0.192682	0.0630401	9.34214	0.0022*	0.0690618	0.316301
Genotype[SS094]	0.234121	0.0673849	12.0713	0.0005*	0.101981	0.366261
Genotype[SS095]	-0.145544	0.0630401	5.33032	0.0210*	-0.269163	-0.021924
Genotype[SS096]	0.0486529	0.0630401	0.59564	0.4402	-0.074967	0.172273
Genotype[SS097]	-0.025977	0.0673852	0.148607	0.6999	-0.158117	0.106164
Genotype[SS098]	0.0661893	0.0630401	1.10241	0.2937	-0.05743	0.189809
Genotype[SS099]	-0.235869	0.0673849	12.2522	0.0005*	-0.368008	-0.103729
Genotype[SS100]	0.149473	0.0630401	5.62204	0.0177*	0.0258536	0.273093
Genotype[SS101]	0.0959928	0.0630401	2.31869	0.1278	-0.027627	0.219612
Genotype[SS102]	0.0209267	0.0727797	0.0826761	0.7737	-0.121792	0.163645
Genotype[SS103]	-0.035988	0.0630401	0.325905	0.5681	-0.159608	0.0876313
Genotype[SS104]	0.0759279	0.0630401	1.45067	0.2284	-0.047692	0.199547
Genotype[SS105]	-0.053649	0.0673852	0.633873	0.4259	-0.18579	0.0784908
Genotype[SS106]	0.0786251	0.0630401	1.55557	0.2123	-0.044995	0.202245
Genotype[SS107]	-0.097984	0.0630401	2.41587	0.1201	-0.221603	0.025636
Genotype[SS108]	-0.049225	0.0630401	0.609732	0.4349	-0.172845	0.0743946
Genotype[SS109]	-0.203671	0.0630401	10.4382	0.0012*	-0.327291	-0.080052
Genotype[SS110]	0.0259327	0.0630401	0.169223	0.6808	-0.097687	0.149552
Genotype[SS111]	-0.099744	0.0630401	2.50347	0.1136	-0.223364	0.0238753
Genotype[SS112]	0.0388778	0.0630401	0.380339	0.5374	-0.084742	0.162497
Genotype[SS113]	-0.029286	0.0630401	0.215813	0.6422	-0.152905	0.0943339
Genotype[SS114]	0.0475293	0.0630401	0.568446	0.4509	-0.07609	0.171149
Genotype[SS115]	0.022907	0.0630401	0.132039	0.7163	-0.100713	0.146527
Genotype[SS116]	-0.016705	0.0630401	0.07022	0.791	-0.140325	0.106915
Genotype[SS117]	-0.002889	0.0630401	0.0021007	0.9634	-0.126509	0.12073
Genotype[SS118]	-0.033321	0.0630401	0.279389	0.5971	-0.156941	0.0902984
Genotype[SS119]	0.0739346	0.0630401	1.37551	0.2409	-0.049685	0.197554
Genotype[SS120]	0.0627099	0.0630401	0.989551	0.3199	-0.06091	0.18633
Genotype[SS121]	0.104303	0.0630401	2.73753	0.098	-0.019317	0.227923
Genotype[SS122]	-0.122253	0.0630401	3.76082	0.0525	-0.245872	0.0013671
Genotype[SS123]	0.0905917	0.0673852	1.80737	0.1788	-0.041549	0.222732
Genotype[SS124]	0.228464	0.0630401	13.1341	0.0003*	0.104844	0.352083
Genotype[SS125]	-0.160856	0.0630401	6.5109	0.0107*	-0.284476	-0.037236
Genotype[SS126]	0.0046363	0.0630401	0.0054089	0.9414	-0.118983	0.128256
Genotype[SS127]	-0.050562	0.0630401	0.643314	0.4225	-0.174182	0.0730572
Genotype[SS128]	0.0438024	0.0630401	0.482795	0.4872	-0.079817	0.167422
Genotype[SS129]	-0.004967	0.0630401	0.0062085	0.9372	-0.128587	0.118652
Genotype[SS130]	-0.060008	0.0630401	0.906103	0.3412	-0.183627	0.0636121
Genotype[SS131]	0.0163715	0.0630401	0.0674439	0.7951	-0.107248	0.139991
Genotype[SS132]	-0.275728	0.0630401	19.1305	<.0001*	-0.399347	-0.152108
Genotype[SS133]	0.0419752	0.0673849	0.388024	0.5333	-0.090165	0.174115
Genotype[SS134]	0.134077	0.0630401	4.52352	0.0334*	0.0104575	0.257697
Genotype[SS135]	0.046908	0.0630401	0.553682	0.4568	-0.076712	0.170528
Genotype[SS136]	-0.012954	0.0630401	0.0422274	0.8372	-0.136574	0.110665
Genotype[SS137]	-0.014631	0.0630401	0.0538644	0.8165	-0.13825	0.108989
Genotype[SS138]	-0.003331	0.0727786	0.0020945	0.9635	-0.146047	0.139386
Genotype[SS139]	-0.119565	0.0630401	3.59726	0.0579	-0.243184	0.0040551
Genotype[SS140]	0.077197	0.0630401	1.49957	0.2207	-0.046423	0.200817
Genotype[SS141]	0.0553785	0.0630401	0.7717	0.3797	-0.068241	0.178998
Genotype[SS142]	0.0250132	0.0630401	0.157436	0.6915	-0.098606	0.148633
Genotype[SS143]	0.13993	0.0630401	4.92703	0.0264*	0.0163098	0.263549
Genotype[SS144]	-0.03622	0.0891435	0.165085	0.6845	-0.211027	0.138588
Genotype[SS145]	0.0073199	0.0630401	0.0134826	0.9076	-0.1163	0.130939
Genotype[SS146]	-0.01173	0.0630401	0.0346223	0.8524	-0.13535	0.11189
Genotype[SS147]	-0.089055	0.0630401	1.99566	0.1578	-0.212675	0.0345644
Genotype[SS148]	-0.019894	0.0630401	0.0995888	0.7523	-0.143514	0.103726
Genotype[SS149]	-0.020058	0.0673876	0.0886002	0.766	-0.152204	0.112087
Genotype[SS150]	0.102613	0.0630401	2.64956	0.1036	-0.021006	0.226233
Genotype[SS151]	0.0133932	0.0630401	0.0451375	0.8318	-0.110226	0.137013
Genotype[SS152]	-0.030266	0.0630401	0.230499	0.6312	-0.153885	0.0933539
Genotype[SS153]	0.0726615	0.0630401	1.32854	0.2491	-0.050958	0.196281
Genotype[SS154]	-0.136959	0.0630401	4.72009	0.0298*	-0.260579	-0.01334
Genotype[SS155]	-0.015288	0.0630401	0.058809	0.8084	-0.138907	0.108332
Genotype[SS156]	0.194574	0.0630401	9.52656	0.0020*	0.0709543	0.318194
Genotype[SS157]	-0.052864	0.0891435	0.351671	0.5532	-0.227671	0.121944
Genotype[SS158]	0.0135641	0.0630401	0.0462966	0.8296	-0.110056	0.137184
Genotype[SS159]	0.0156883	0.0630401	0.0619324	0.8035	-0.107931	0.139308
Genotype[SS160]	-0.024935	0.0630401	0.156452	0.6924	-0.148555	0.0986848
Genotype[SS161]	-0.030728	0.0630401	0.237592	0.626	-0.154348	0.0928917
Genotype[SS162]	0.0914134	0.0630401	2.10275	0.147	-0.032206	0.215033
Genotype[SS163]	-0.366041	0.0630401	33.7152	<.0001*	-0.48966	-0.242421
Genotype[SS164]	-0.01452	0.0630401	0.0530545	0.8178	-0.13814	0.109099
Genotype[SS165]	0.0347597	0.0630401	0.304032	0.5814	-0.08886	0.158379
Genotype[SS166]	0.0295342	0.0630401	0.219491	0.6394	-0.094085	0.153154
Genotype[SS167]	0.142359	0.0630401	5.09958	0.0239*	0.018739	0.265978
Genotype[SS168]	0.0133099	0.0630401	0.0445776	0.8328	-0.11031	0.13693
Genotype[SS169]	-0.137672	0.0630401	4.76931	0.0290*	-0.261291	-0.014052
Genotype[SS170]	0.0060013	0.0630401	0.0090628	0.9242	-0.117618	0.129621
Genotype[SS171]	0.0898138	0.0630401	2.0298	0.1542	-0.033806	0.213433
Genotype[SS172]	-0.02488	0.0630401	0.15576	0.6931	-0.148499	0.09874
Genotype[SS173]	-0.142952	0.0630401	5.1422	0.0234*	-0.266572	-0.019333
Genotype[SS174]	-0.044011	0.0630401	0.48741	0.4851	-0.167631	0.0796084
Genotype[SS175]	0.0373868	0.0630401	0.351724	0.5531	-0.086233	0.161006
Genotype[SS176]	0.0180464	0.0630401	0.0819493	0.7747	-0.105573	0.141666
Genotype[SS177]	0.0703054	0.0630401	1.24378	0.2647	-0.053314	0.193925
Genotype[SS178]	-0.007599	0.0673859	0.0127172	0.9102	-0.139741	0.124543
Genotype[SS179]	-0.041714	0.0630401	0.437845	0.5082	-0.165333	0.0819061
Genotype[SS180]	0.0213373	0.0630401	0.114564	0.735	-0.102282	0.144957
Genotype[SS181]	0.0534798	0.0630401	0.71969	0.3962	-0.07014	0.177099
Genotype[SS182]	0.135058	0.0630401	4.58995	0.0322*	0.0114385	0.258678
Genotype[SS183]	-0.184266	0.0630401	8.5439	0.0035*	-0.307885	-0.060646
Genotype[SS184]	-0.167013	0.0630401	7.01888	0.0081*	-0.290633	-0.043394
Genotype[SS185]	0.0462149	0.0630401	0.537441	0.4635	-0.077405	0.169835
Genotype[SS186]	-0.044433	0.0630401	0.496801	0.4809	-0.168053	0.0791864
Genotype[SS187]	-0.249836	0.0630401	15.7064	<.0001*	-0.373456	-0.126217
Genotype[SS188]	0.0960369	0.0630401	2.32083	0.1277	-0.027583	0.219657
Genotype[SS189]	-0.063108	0.0673849	0.877091	0.349	-0.195248	0.0690317
Genotype[SS190]	-0.105139	0.0630401	2.78162	0.0954	-0.228759	0.0184802
Genotype[SS191]	0.19334	0.0630401	9.40612	0.0022*	0.0697205	0.31696
Genotype[SS192]	-0.128984	0.0673849	3.66393	0.0556	-0.261124	0.0031556
Genotype[SS193]	0.0554787	0.0630401	0.774495	0.3788	-0.068141	0.179098
Genotype[SS194]	-0.027011	0.0630401	0.183584	0.6683	-0.15063	0.0966091
Genotype[SS195]	0.148045	0.0673849	4.8268	0.0280*	0.0159048	0.280184
Genotype[SS196]	0.0458808	0.0630401	0.529699	0.4667	-0.077739	0.1695
Genotype[SS197]	0.117629	0.0673852	3.04722	0.0809	-0.014511	0.24977
Genotype[SS198]	0.0601663	0.0673849	0.797225	0.3719	-0.071974	0.192306
Genotype[SS199]	-0.217046	0.0630401	11.8541	0.0006*	-0.340666	-0.093426
Genotype[SS200]	0.0188909	0.0630401	0.0897987	0.7644	-0.104729	0.142511
Genotype[SS201]	-0.049248	0.0630401	0.610304	0.4347	-0.172868	0.0743715
Genotype[SS202]	-0.034631	0.0630401	0.301782	0.5828	-0.158251	0.0889888
Genotype[SS203]	-0.043857	0.0630401	0.483998	0.4866	-0.167477	0.0797627
Genotype[SS204]	-0.018201	0.0630401	0.0833593	0.7728	-0.141821	0.105419
Genotype[SS205]	-0.025272	0.0673849	0.140652	0.7076	-0.157412	0.106868
Genotype[SS206]	-0.114765	0.0630401	3.31426	0.0687	-0.238385	0.0088545
Genotype[SS207]	-0.093926	0.0673852	1.94287	0.1634	-0.226066	0.0382143
Genotype[SS208]	-0.05521	0.0630401	0.767012	0.3811	-0.17883	0.0684097
Genotype[SS209]	0.0718037	0.0630401	1.29736	0.2547	-0.051816	0.195423
Genotype[SS210]	-0.098342	0.0630401	2.43357	0.1188	-0.221961	0.0252778
Genotype[SS211]	0.193606	0.0630401	9.43203	0.0021*	0.0699866	0.317226
Genotype[SS212]	-0.003073	0.0630401	0.0023769	0.9611	-0.126693	0.120546
Genotype[SS213]	-0.014415	0.0630401	0.0522873	0.8191	-0.138035	0.109205
Genotype[SS214]	0.0555756	0.0673849	0.68021	0.4095	-0.076564	0.187715
Genotype[SS215]	-0.016081	0.0673852	0.0569502	0.8114	-0.148221	0.116059
Genotype[SS216]	0.101794	0.0630401	2.6074	0.1064	-0.021826	0.225413
Genotype[SS217]	0.0579765	0.0630401	0.845806	0.3577	-0.065643	0.181596
Genotype[SS218]	0.160618	0.0630401	6.49166	0.0108*	0.0369985	0.284238
Genotype[SS219]	-0.155293	0.0630401	6.06837	0.0138*	-0.278913	-0.031674
Genotype[SS220]	0.0148731	0.0630401	0.0556631	0.8135	-0.108747	0.138493
Genotype[SS221]	-0.104099	0.0630401	2.72683	0.0987	-0.227718	0.0195209
Genotype[SS222]	-0.256611	0.0630401	16.5698	<.0001*	-0.38023	-0.132991
Genotype[SS223]	0.0848559	0.0630401	1.81188	0.1783	-0.038764	0.208476
Genotype[SS224]	0.15883	0.0673852	5.55569	0.0184*	0.02669	0.290971
Genotype[SS225]	-0.03624	0.0630401	0.330473	0.5654	-0.159859	0.0873799
Genotype[SS226]	0.0631691	0.0630401	1.0041	0.3163	-0.060451	0.186789
Genotype[SS227]	0.0202589	0.0727786	0.077486	0.7807	-0.122458	0.162976
Genotype[SS228]	0.0635459	0.0630401	1.01611	0.3134	-0.060074	0.187166
Genotype[SS229]	0.020152	0.0630401	0.102189	0.7492	-0.103468	0.143772
Genotype[SS230]	-0.280117	0.0673849	17.2803	<.0001*	-0.412257	-0.147977
Genotype[SS231]	0.0721795	0.0630401	1.31098	0.2522	-0.05144	0.195799
Genotype[SS232]	-0.147381	0.0797256	3.41734	0.0645	-0.303721	0.0089582
Genotype[SS233]	-0.003317	0.0630401	0.0027691	0.958	-0.126937	0.120302
Genotype[SS234]	0.124472	0.0727904	2.92411	0.0873	-0.018268	0.267211
Genotype[SS235]	0.0058121	0.0630401	0.0085002	0.9265	-0.117808	0.129432
Genotype[SS236]	0.0668342	0.0673852	0.983715	0.3213	-0.065306	0.198974
Genotype[SS237]	0.0140945	0.0673852	0.0437495	0.8343	-0.118046	0.146235
Genotype[SS238]	0.100993	0.0630401	2.56656	0.1091	-0.022626	0.224613
Genotype[SS239]	-0.110999	0.0630401	3.10028	0.0783	-0.234618	0.0126211
Genotype[SS240]	0.110626	0.0630401	3.0795	0.0793	-0.012994	0.234245
Genotype[SS241]	-0.054919	0.0727796	0.569421	0.4505	-0.197638	0.0877991
Genotype[SS242]	0.054837	0.0630401	0.756682	0.3844	-0.068783	0.178457
Genotype[SS243]	-0.090956	0.0673852	1.82194	0.1771	-0.223096	0.0411844
Genotype[SS244]	-0.262639	0.0630401	17.3574	<.0001*	-0.386258	-0.139019
Genotype[SS245]	-0.062482	0.0630401	0.982367	0.3216	-0.186101	0.0611379
Genotype[SS246]	0.0181454	0.0673849	0.0725116	0.7877	-0.113994	0.150285
Genotype[SS247]	0.0408556	0.0630401	0.42002	0.5169	-0.082764	0.164475
Genotype[SS248]	0.139709	0.178192	0.614711	0.433	-0.209721	0.489139
Genotype[SS249]	0.110499	0.0630401	3.07244	0.0796	-0.013121	0.234119
Genotype[SS250]	0.0159415	0.0673849	0.055967	0.813	-0.116198	0.148081
Genotype[SS251]	0.0493941	0.0630401	0.613926	0.4333	-0.074226	0.173014
Genotype[SS252]	0.0430448	0.0630401	0.466238	0.4947	-0.080575	0.166664
Genotype[SS253]	-0.065995	0.0630401	1.09593	0.2952	-0.189614	0.0576251
Genotype[SS254]	0.164022	0.0630401	6.76974	0.0093*	0.0404025	0.287642
Genotype[SS255]	-0.217393	0.0630401	11.892	0.0006*	-0.341012	-0.093773
Genotype[SS256]	-0.096884	0.0630401	2.36194	0.1243	-0.220504	0.0267358
Genotype[SS257]	-0.020475	0.0630401	0.105495	0.7453	-0.144095	0.103144
Genotype[SS258]	0.0350512	0.0673852	0.270569	0.603	-0.097089	0.167191
Genotype[SS259]	0.0659359	0.0630401	1.09398	0.2956	-0.057684	0.189556
Genotype[SS260]	0.0388247	0.0630401	0.3793	0.538	-0.084795	0.162444
Genotype[SS261]	0.0701359	0.0630401	1.23779	0.2659	-0.053484	0.193756
Genotype[SS262]	0.0630227	0.0630401	0.999448	0.3174	-0.060597	0.186642
Genotype[SS263]	-0.121492	0.0630401	3.71416	0.054	-0.245112	0.0021278
Genotype[SS264]	0.0910043	0.0673862	1.82382	0.1769	-0.041138	0.223146
Genotype[SS265]	-0.033888	0.0630401	0.288965	0.5909	-0.157507	0.0897321
Genotype[SS266]	-0.054686	0.0630401	0.752525	0.3857	-0.178306	0.0689335
Genotype[SS267]	0.0362663	0.0630401	0.330958	0.5651	-0.087353	0.159886
Genotype[SS268]	0.0351089	0.0630401	0.310171	0.5776	-0.088511	0.158729
Genotype[SS269]	0.102182	0.0630401	2.62735	0.105	-0.021437	0.225802
Genotype[SS270]	0.0076877	0.0630401	0.0148716	0.9029	-0.115932	0.131307
Genotype[SS271]	0.0581695	0.0797259	0.532345	0.4656	-0.09817	0.214509
Genotype[SS272]	-0.083941	0.0630401	1.77304	0.183	-0.207561	0.0396783
Genotype[SS273]	-0.099815	0.0630401	2.50701	0.1133	-0.223434	0.0238049
Genotype[SS274]	-0.176393	0.0673849	6.85231	0.0089*	-0.308533	-0.044253
Genotype[SS275]	0.117941	0.0630401	3.50023	0.0614	-0.005679	0.241561
Genotype[SS276]	0.0322291	0.0630401	0.261374	0.6092	-0.091391	0.155849
Genotype[SS277]	0.0547325	0.0630401	0.753803	0.3853	-0.068887	0.178352
Genotype[SS278]	-0.013937	0.0630401	0.0488805	0.825	-0.137557	0.109682
Genotype[SS279]	-0.019987	0.0630401	0.100518	0.7512	-0.143606	0.103633
Genotype[SS280]	-0.008772	0.0630401	0.0193645	0.8893	-0.132392	0.114847
Genotype[SS281]	-0.180211	0.0673862	7.1519	0.0075*	-0.312353	-0.048069
Genotype[SS282]	0.119729	0.0673852	3.15694	0.0756	-0.012412	0.251869
Genotype[SS283]	0.0559472	0.0630401	0.787632	0.3748	-0.067672	0.179567
Genotype[SS284]	-0.010183	0.0630401	0.0260918	0.8717	-0.133802	0.113437
Genotype[SS285]	0.113934	0.0630401	3.26641	0.0707	-0.009686	0.237553
Genotype[SS286]	0.0695075	0.0673852	1.06398	0.3023	-0.062633	0.201648
Genotype[SS287]	-0.118731	0.0891292	1.77456	0.1828	-0.293511	0.0560485
Genotype[SS288]	-0.318232	0.0797249	15.9331	<.0001*	-0.47457	-0.161894
Genotype[SS289]	-0.263739	0.0891435	8.75326	0.0031*	-0.438547	-0.088931
Genotype[SS290]	-0.104124	0.0673852	2.38767	0.1223	-0.236265	0.028016
Genotype[SS291]	-0.04897	0.0630401	0.603418	0.4373	-0.172589	0.0746501
Genotype[SS292]	0.225489	0.0630401	12.7943	0.0003*	0.10187	0.349109
Genotype[SS293]	0.19117	0.0673889	8.04752	0.0046*	0.0590223	0.323317
Genotype[SS294]	0.0913531	0.0630401	2.09997	0.1473	-0.032267	0.214973
Genotype[SS295]	0.0510097	0.0630401	0.654744	0.4184	-0.07261	0.174629
Genotype[SS296]	0.0876803	0.0630401	1.93451	0.1643	-0.035939	0.2113
Genotype[SS297]	0.0836032	0.0673852	1.53928	0.2147	-0.048537	0.215744
Genotype[SS298]	0.165359	0.0630401	6.88051	0.0087*	0.0417391	0.288978
Genotype[SS299]	0.0448561	0.0630401	0.506303	0.4767	-0.078764	0.168476
Genotype[SS300]	0.0412072	0.0630401	0.427281	0.5133	-0.082412	0.164827
Genotype[SS301]	0.0186401	0.0673859	0.076517	0.7821	-0.113502	0.150782
Genotype[SS302]	-0.003599	0.0673859	0.0028523	0.9574	-0.135741	0.128543
Genotype[SS303]	-0.164303	0.0630401	6.79294	0.0092*	-0.287923	-0.040683
Genotype[SS304]	0.0428562	0.0630401	0.462161	0.4966	-0.080763	0.166476
Genotype[SS305]	0.0403649	0.0891435	0.205035	0.6507	-0.134443	0.215172
Genotype[SS306]	-0.06355	0.0891435	0.508228	0.4759	-0.238358	0.111257
Genotype[SS307]	0.203864	0.0630401	10.4579	0.0012*	0.0802439	0.327483
Genotype[SS308]	-0.085544	0.0891435	0.920875	0.3372	-0.260352	0.0892636
Genotype[SS309]	0.0038462	0.0630401	0.0037225	0.9513	-0.119773	0.127466
Genotype[SS310]	0.0396711	0.0630401	0.396017	0.5292	-0.083949	0.163291
Genotype[SS311]	0.0525777	0.0673852	0.6088	0.4352	-0.079563	0.184718
Genotype[SS312]	0.000982	0.0630401	0.0002427	0.9876	-0.122638	0.124602
Genotype[SS313]	0.0929326	0.0630401	2.17322	0.1404	-0.030687	0.216552
Genotype[SS314]	-0.048763	0.0630401	0.598335	0.4392	-0.172382	0.0748568
Genotype[SS315]	0.0546072	0.0630401	0.750354	0.3864	-0.069012	0.178227
Genotype[SS316]	-0.038246	0.0630401	0.368075	0.5441	-0.161866	0.0853738
Genotype[SS317]	0.0080958	0.0630401	0.0164924	0.8978	-0.115524	0.131715
Genotype[SS318]	-0.191888	0.0630401	9.26538	0.0023*	-0.315508	-0.068269
Genotype[SS319]	-0.126961	0.0630401	4.05609	0.0440*	-0.250581	-0.003341
Genotype[SS320]	0.149718	0.0630401	5.64045	0.0176*	0.0260982	0.273338
Genotype[SS321]	-0.357736	0.0630401	32.2026	<.0001*	-0.481355	-0.234116
Genotype[SS322]	-0.155592	0.0630401	6.09174	0.0136*	-0.279212	-0.031972
Genotype[SS323]	-0.017595	0.0630401	0.0779031	0.7802	-0.141215	0.106024
Genotype[SS324]	0.0176206	0.0630401	0.0781282	0.7799	-0.105999	0.14124
Genotype[SS325]	-0.018699	0.0630401	0.0879829	0.7668	-0.142319	0.104921
Genotype[SS326]	0.0840379	0.0630401	1.77712	0.1825	-0.039582	0.207657
Genotype[SS327]	-0.114606	0.0673859	2.89254	0.089	-0.246748	0.0175352
Genotype[SS328]	0.0248749	0.0630401	0.155701	0.6931	-0.098745	0.148495
Genotype[SS329]	0.149495	0.0673849	4.9218	0.0265*	0.0173546	0.281634
Genotype[SS330]	0.0041447	0.0630401	0.0043226	0.9476	-0.119475	0.127764
Genotype[SS331]	-0.063072	0.0673852	0.876077	0.3493	-0.195212	0.0690684
Genotype[SS332]	-0.141778	0.0630401	5.05809	0.0245*	-0.265398	-0.018159
Genotype[SS333]	0.0506947	0.0630401	0.646683	0.4213	-0.072925	0.174314
Genotype[SS334]	-0.207622	0.0630401	10.8471	0.0010*	-0.331242	-0.084003
Genotype[SS335]	0.16704	0.0630401	7.0211	0.0081*	0.0434199	0.290659
Genotype[SS336]	-0.064127	0.0630401	1.03478	0.309	-0.187747	0.0594927
Genotype[SS337]	-0.052849	0.0630401	0.702823	0.4018	-0.176469	0.0707703
Genotype[SS338]	-0.144535	0.0630401	5.25671	0.0219*	-0.268155	-0.020916
Genotype[SS339]	-0.009511	0.0891435	0.0113832	0.915	-0.184319	0.165297
Genotype[SS340]	0.0901158	0.0630401	2.04347	0.1529	-0.033504	0.213735
Genotype[SS341]	0.0442095	0.0630401	0.491811	0.4831	-0.07941	0.167829
Genotype[SS342]	0.168063	0.0630401	7.10739	0.0077*	0.0444433	0.291683
Genotype[SS343]	0.0797829	0.0673852	1.40182	0.2364	-0.052357	0.211923
Genotype[SS344]	0.301474	0.0630401	22.87	<.0001*	0.177854	0.425094
Genotype[SS345]	-0.009637	0.0630401	0.0233718	0.8785	-0.133257	0.113982
Genotype[SS346]	-0.001783	0.0630401	0.0008	0.9774	-0.125403	0.121837
Genotype[SS347]	0.0863773	0.0630401	1.87744	0.1706	-0.037242	0.209997
Genotype[SS348]	-0.042187	0.0673879	0.391917	0.5313	-0.174333	0.0899586
Genotype[SS349]	-0.143338	0.0673849	4.52477	0.0334*	-0.275478	-0.011198
Genotype[SS350]	-0.262067	0.0630401	17.2819	<.0001*	-0.385686	-0.138447
Genotype[SS351]	0.0566588	0.0630401	0.807794	0.3688	-0.066961	0.180278
Genotype[SS352]	-0.016883	0.0630401	0.0717241	0.7888	-0.140503	0.106737
Genotype[SS353]	0.0751697	0.0673852	1.24439	0.2646	-0.056971	0.20731
Genotype[SS354]	-0.218542	0.0630401	12.0181	0.0005*	-0.342161	-0.094922
Treatment Effect[E1]	0.0289989	0.0058996	24.1609	<.0001*	0.0174299	0.0405679
Treatment Effect[E2]	-0.004387	0.0059979	0.534941	0.4645	-0.016148	0.0073748
Treatment Effect[E3]	0.0065646	0.0059081	1.23459	0.2665	-0.005021	0.0181503
Year[2018]	-0.003079	0.0034557	0.793976	0.3729	-0.009856	0.0036973

## Sheet: Table S3
Table S3 Overdispersion parameter estimated by Maximum Likelihood using Generalised Linear Model (GLM) for Ginning Out Turn Percentage (GOT%) in 355 upland cotton accessions under four treatment Effects (E1-E4) across two years 2018 and 2019
Term	Estimate	Std Error	L-R ChiSquare	Prob>ChiSq	Lower CL	Upper CL
Intercept	0.005287	0.0016598	10.1464	0.0014*	0.0020322	0.0085419
Genotype[SS001]	-0.011261	0.0298087	0.142721	0.7056	-0.069716	0.047193
Genotype[SS002]	-0.034024	0.0298087	1.30282	0.2537	-0.092478	0.0244303
Genotype[SS003]	-0.019267	0.0298087	0.417771	0.5181	-0.077721	0.0391873
Genotype[SS004]	0.0661548	0.0298087	4.92534	0.0265*	0.0077005	0.124609
Genotype[SS005]	-0.033579	0.0298087	1.26895	0.26	-0.092033	0.0248754
Genotype[SS006]	0.0527684	0.0298087	3.13372	0.0767	-0.005686	0.111223
Genotype[SS007]	0.108845	0.0298087	13.3331	0.0003*	0.050391	0.167299
Genotype[SS008]	-0.026259	0.0318629	0.679203	0.4099	-0.088742	0.0362231
Genotype[SS009]	-0.05604	0.0298087	3.53429	0.0601	-0.114494	0.0024147
Genotype[SS010]	-0.028885	0.0298087	0.938994	0.3325	-0.087339	0.0295691
Genotype[SS011]	0.0048986	0.0298087	0.0270063	0.8695	-0.053556	0.0633529
Genotype[SS012]	0.0991901	0.0298087	11.0726	0.0009*	0.0407358	0.157644
Genotype[SS013]	0.0600584	0.0298087	4.05939	0.0439*	0.0016041	0.118513
Genotype[SS014]	0.0505086	0.0298087	2.87108	0.0902	-0.007946	0.108963
Genotype[SS015]	0.0171109	0.0298087	0.329504	0.566	-0.041343	0.0755652
Genotype[SS016]	-0.006745	0.0298087	0.0511991	0.821	-0.065199	0.0517094
Genotype[SS017]	-0.003802	0.0298087	0.0162715	0.8985	-0.062257	0.0546519
Genotype[SS018]	0.024514	0.0298087	0.676306	0.4109	-0.03394	0.0829683
Genotype[SS019]	0.0618559	0.0318629	3.7687	0.0522	-0.000627	0.124338
Genotype[SS020]	0.0454558	0.0298087	2.32537	0.1273	-0.012998	0.10391
Genotype[SS021]	0.0017103	0.0298087	0.003292	0.9542	-0.056744	0.0601645
Genotype[SS022]	0.0259638	0.0298087	0.758666	0.3837	-0.03249	0.0844181
Genotype[SS023]	0.0058851	0.0376972	0.0243719	0.8759	-0.068038	0.0798085
Genotype[SS024]	0.0910395	0.0298087	9.32767	0.0023*	0.0325852	0.149494
Genotype[SS025]	-0.014675	0.0318635	0.2121	0.6451	-0.077158	0.0478091
Genotype[SS026]	-0.002879	0.0298087	0.0093251	0.9231	-0.061333	0.0555757
Genotype[SS027]	-0.045976	0.0298087	2.3789	0.123	-0.10443	0.0124782
Genotype[SS028]	0.0292955	0.0318629	0.845338	0.3579	-0.033187	0.091778
Genotype[SS029]	-0.008626	0.0298087	0.0837312	0.7723	-0.06708	0.0498287
Genotype[SS030]	0.0427194	0.0318629	1.79754	0.18	-0.019763	0.105202
Genotype[SS031]	0.0093171	0.0298087	0.0976961	0.7546	-0.049137	0.0677714
Genotype[SS032]	-0.001066	0.0298087	0.0012782	0.9715	-0.05952	0.0573885
Genotype[SS033]	-0.076918	0.0298087	6.6584	0.0099*	-0.135372	-0.018464
Genotype[SS034]	0.0263109	0.0298087	0.779083	0.3774	-0.032143	0.0847651
Genotype[SS035]	0.0419161	0.0298087	1.97731	0.1597	-0.016538	0.10037
Genotype[SS036]	-0.049391	0.0298087	2.74546	0.0975	-0.107846	0.0090629
Genotype[SS037]	0.0484675	0.0298087	2.64371	0.104	-0.009987	0.106922
Genotype[SS038]	0.0026017	0.0298087	0.0076177	0.9304	-0.055853	0.0610559
Genotype[SS039]	-0.015162	0.0298087	0.258702	0.611	-0.073616	0.0432927
Genotype[SS040]	-0.007714	0.0298087	0.0669766	0.7958	-0.066169	0.0507398
Genotype[SS041]	0.0219056	0.0318631	0.472646	0.4918	-0.040577	0.0843884
Genotype[SS042]	-0.000582	0.0298087	0.0003807	0.9844	-0.059036	0.0578726
Genotype[SS043]	0.00218	0.0298087	0.0053485	0.9417	-0.056274	0.0606343
Genotype[SS044]	-0.087386	0.0298087	8.5941	0.0034*	-0.145841	-0.028932
Genotype[SS045]	-0.039669	0.0298087	1.77096	0.1833	-0.098123	0.0187856
Genotype[SS046]	-0.016321	0.0298087	0.299786	0.584	-0.074775	0.0421332
Genotype[SS047]	0.0188067	0.0298087	0.39805	0.5281	-0.039648	0.0772609
Genotype[SS048]	0.0140866	0.0298087	0.223319	0.6365	-0.044368	0.0725408
Genotype[SS049]	0.0016295	0.0318634	0.0026154	0.9592	-0.060854	0.064113
Genotype[SS050]	-0.058981	0.0318629	3.42652	0.0642	-0.121463	0.0035015
Genotype[SS051]	-0.036129	0.0298087	1.46904	0.2255	-0.094584	0.0223249
Genotype[SS052]	-0.161556	0.0318629	25.7084	<.0001*	-0.224039	-0.099074
Genotype[SS053]	-0.174539	0.0298087	34.2844	<.0001*	-0.232993	-0.116084
Genotype[SS054]	0.003359	0.0298087	0.012698	0.9103	-0.055095	0.0618133
Genotype[SS055]	0.0982412	0.0298087	10.8618	0.0010*	0.0397869	0.156695
Genotype[SS056]	0.0027777	0.0318629	0.0075996	0.9305	-0.059705	0.0652602
Genotype[SS057]	-0.072649	0.0298087	5.93988	0.0148*	-0.131104	-0.014195
Genotype[SS058]	-0.000286	0.0298087	9.1974e-05	0.9923	-0.05874	0.0581684
Genotype[SS059]	0.0633073	0.0298087	4.51046	0.0337*	0.0048531	0.121762
Genotype[SS060]	0.0089396	0.0298087	0.0899385	0.7643	-0.049515	0.0673938
Genotype[SS061]	-0.010464	0.0298087	0.123231	0.7256	-0.068918	0.0479901
Genotype[SS062]	-0.008282	0.0298087	0.0771857	0.7811	-0.066736	0.0501727
Genotype[SS063]	0.0271172	0.0298087	0.827567	0.363	-0.031337	0.0855715
Genotype[SS064]	-0.04937	0.0318629	2.40084	0.1213	-0.111853	0.013112
Genotype[SS065]	0.083241	0.0344131	5.85096	0.0156*	0.0157577	0.150724
Genotype[SS066]	-0.018019	0.0298087	0.365393	0.5455	-0.076473	0.0404355
Genotype[SS067]	0.0200179	0.0298087	0.450975	0.5019	-0.038436	0.0784722
Genotype[SS068]	0.0331241	0.0298087	1.23482	0.2665	-0.02533	0.0915784
Genotype[SS069]	0.0906148	0.0298087	9.24084	0.0024*	0.0321605	0.149069
Genotype[SS070]	-0.036441	0.0318631	1.30803	0.2528	-0.098924	0.0260413
Genotype[SS071]	0.0365062	0.0298087	1.49985	0.2207	-0.021948	0.0949604
Genotype[SS072]	0.034342	0.0298087	1.32729	0.2493	-0.024112	0.0927962
Genotype[SS073]	0.0202686	0.0298087	0.462339	0.4965	-0.038186	0.0787228
Genotype[SS074]	0.0049564	0.0298087	0.0276465	0.8679	-0.053498	0.0634106
Genotype[SS075]	-0.012166	0.0298087	0.166576	0.6832	-0.07062	0.0462882
Genotype[SS076]	0.0291839	0.0298087	0.958515	0.3276	-0.02927	0.0876381
Genotype[SS077]	-0.039417	0.0298087	1.74856	0.1861	-0.097871	0.0190372
Genotype[SS078]	0.0368488	0.0298087	1.52813	0.2164	-0.021605	0.0953031
Genotype[SS079]	-0.050534	0.0298087	2.87399	0.09	-0.108988	0.00792
Genotype[SS080]	0.0839454	0.0298087	7.93062	0.0049*	0.0254911	0.1424
Genotype[SS081]	0.0120469	0.0298087	0.163331	0.6861	-0.046407	0.0705012
Genotype[SS082]	0.0766247	0.0298087	6.60772	0.0102*	0.0181705	0.135079
Genotype[SS083]	-0.052583	0.0318629	2.72341	0.0989	-0.115065	0.0098998
Genotype[SS084]	0.0252526	0.0298087	0.717674	0.3969	-0.033202	0.0837069
Genotype[SS085]	0.0860383	0.0298087	8.33099	0.0039*	0.027584	0.144492
Genotype[SS086]	0.0845099	0.0318629	7.03467	0.0080*	0.0220274	0.146992
Genotype[SS087]	-0.042491	0.0298087	2.03188	0.154	-0.100945	0.0159637
Genotype[SS088]	0.11299	0.0298087	14.3678	0.0002*	0.0545353	0.171444
Genotype[SS089]	0.0495883	0.0298087	2.7674	0.0962	-0.008866	0.108042
Genotype[SS090]	0.0459988	0.0298087	2.38126	0.1228	-0.012455	0.104453
Genotype[SS091]	0.0715553	0.0298087	5.76232	0.0164*	0.0131011	0.13001
Genotype[SS092]	0.0266736	0.0298087	0.800712	0.3709	-0.031781	0.0851278
Genotype[SS093]	0.0146159	0.0298087	0.240416	0.6239	-0.043838	0.0730701
Genotype[SS094]	0.0663554	0.0318629	4.33692	0.0373*	0.0038729	0.128838
Genotype[SS095]	0.0014078	0.0298087	0.0022305	0.9623	-0.057046	0.0598621
Genotype[SS096]	0.064353	0.0298087	4.6607	0.0309*	0.0058988	0.122807
Genotype[SS097]	0.0650704	0.0318631	4.17053	0.0411*	0.0025876	0.127553
Genotype[SS098]	0.0101555	0.0298087	0.11607	0.7333	-0.048299	0.0686098
Genotype[SS099]	0.0725083	0.0318629	5.17851	0.0229*	0.0100258	0.134991
Genotype[SS100]	-0.011105	0.0298087	0.13879	0.7095	-0.069559	0.0473492
Genotype[SS101]	0.0153073	0.0298087	0.2637	0.6076	-0.043147	0.0737615
Genotype[SS102]	0.0131962	0.0344136	0.147041	0.7014	-0.054288	0.0806805
Genotype[SS103]	-0.207058	0.0298087	48.2501	<.0001*	-0.265512	-0.148604
Genotype[SS104]	0.091379	0.0298087	9.39737	0.0022*	0.0329248	0.149833
Genotype[SS105]	-0.025517	0.0318631	0.641344	0.4232	-0.088	0.0369656
Genotype[SS106]	-0.030501	0.0298087	1.04698	0.3062	-0.088955	0.0279534
Genotype[SS107]	0.0472019	0.0298087	2.50745	0.1133	-0.011252	0.105656
Genotype[SS108]	-0.020271	0.0298087	0.462455	0.4965	-0.078725	0.0381831
Genotype[SS109]	-0.025267	0.0298087	0.718516	0.3966	-0.083722	0.0331868
Genotype[SS110]	0.0207933	0.0298087	0.486589	0.4855	-0.037661	0.0792476
Genotype[SS111]	-0.004953	0.0298087	0.0276053	0.868	-0.063407	0.0535016
Genotype[SS112]	0.0081385	0.0298087	0.0745425	0.7848	-0.050316	0.0665928
Genotype[SS113]	0.0222742	0.0298087	0.558365	0.4549	-0.03618	0.0807285
Genotype[SS114]	-0.006534	0.0298087	0.0480531	0.8265	-0.064989	0.0519199
Genotype[SS115]	0.002698	0.0298087	0.0081923	0.9279	-0.055756	0.0611523
Genotype[SS116]	0.0033143	0.0298087	0.012362	0.9115	-0.05514	0.0617685
Genotype[SS117]	-0.011666	0.0298087	0.153164	0.6955	-0.07012	0.0467882
Genotype[SS118]	0.0006168	0.0298087	0.0004281	0.9835	-0.057837	0.059071
Genotype[SS119]	0.0303935	0.0298087	1.03962	0.3079	-0.028061	0.0888478
Genotype[SS120]	-0.022829	0.0298087	0.586529	0.4438	-0.081283	0.0356252
Genotype[SS121]	-0.009429	0.0298087	0.100051	0.7518	-0.067883	0.0490255
Genotype[SS122]	-0.057985	0.0298087	3.784	0.0517	-0.11644	0.0004688
Genotype[SS123]	-0.007604	0.0318631	0.0569489	0.8114	-0.070087	0.054879
Genotype[SS124]	0.260947	0.0298087	76.6335	<.0001*	0.202493	0.319402
Genotype[SS125]	-0.029001	0.0298087	0.94657	0.3306	-0.087456	0.0294528
Genotype[SS126]	0.0072877	0.0298087	0.0597723	0.8069	-0.051167	0.065742
Genotype[SS127]	0.0227685	0.0298087	0.583424	0.445	-0.035686	0.0812228
Genotype[SS128]	0.0505464	0.0298087	2.87537	0.0899	-0.007908	0.109001
Genotype[SS129]	-0.008499	0.0298087	0.0812922	0.7756	-0.066953	0.0499553
Genotype[SS130]	0.0291532	0.0298087	0.956502	0.3281	-0.029301	0.0876075
Genotype[SS131]	-0.001161	0.0298087	0.0015166	0.9689	-0.059615	0.0572934
Genotype[SS132]	-0.053332	0.0298087	3.20098	0.0736	-0.111786	0.0051226
Genotype[SS133]	0.012691	0.0318629	0.158643	0.6904	-0.049791	0.0751735
Genotype[SS134]	-0.117892	0.0298087	15.6417	<.0001*	-0.176346	-0.059438
Genotype[SS135]	0.0501676	0.0298087	2.83244	0.0924	-0.008287	0.108622
Genotype[SS136]	-0.006681	0.0298087	0.0502334	0.8227	-0.065135	0.0517733
Genotype[SS137]	0.0010169	0.0298087	0.0011637	0.9728	-0.057437	0.0594711
Genotype[SS138]	0.0487295	0.0344131	2.0051	0.1568	-0.018754	0.116213
Genotype[SS139]	0.0027682	0.0298087	0.0086237	0.926	-0.055686	0.0612224
Genotype[SS140]	-0.022799	0.0298087	0.584966	0.4444	-0.081253	0.0356556
Genotype[SS141]	0.0130854	0.0298087	0.192704	0.6607	-0.045369	0.0715397
Genotype[SS142]	-0.015939	0.0298087	0.285924	0.5928	-0.074394	0.042515
Genotype[SS143]	0.0530335	0.0298087	3.16529	0.0752	-0.005421	0.111488
Genotype[SS144]	-0.013495	0.0421508	0.102504	0.7488	-0.096152	0.0691617
Genotype[SS145]	0.0087285	0.0298087	0.0857409	0.7697	-0.049726	0.0671827
Genotype[SS146]	-0.048177	0.0298087	2.61216	0.106	-0.106632	0.0102768
Genotype[SS147]	-0.015614	0.0298087	0.27436	0.6004	-0.074068	0.0428406
Genotype[SS148]	-0.06219	0.0298087	4.3526	0.0370*	-0.120644	-0.003735
Genotype[SS149]	-0.031645	0.0318646	0.98627	0.3207	-0.094131	0.0308407
Genotype[SS150]	-0.008463	0.0298087	0.0806127	0.7765	-0.066918	0.0499908
Genotype[SS151]	0.0767504	0.0298087	6.62941	0.0100*	0.0182962	0.135205
Genotype[SS152]	-0.009613	0.0298087	0.103998	0.7471	-0.068067	0.0488413
Genotype[SS153]	0.0430468	0.0298087	2.08543	0.1487	-0.015407	0.101501
Genotype[SS154]	0.010636	0.0298087	0.127311	0.7212	-0.047818	0.0690902
Genotype[SS155]	-0.064476	0.0298087	4.67852	0.0305*	-0.12293	-0.006022
Genotype[SS156]	0.0883144	0.0298087	8.77762	0.0030*	0.0298602	0.146769
Genotype[SS157]	0.0393505	0.0421508	0.871543	0.3505	-0.043306	0.122007
Genotype[SS158]	0.0105863	0.0298087	0.126125	0.7225	-0.047868	0.0690405
Genotype[SS159]	-0.066	0.0298087	4.90239	0.0268*	-0.124455	-0.007546
Genotype[SS160]	0.0331443	0.0298087	1.23632	0.2662	-0.02531	0.0915985
Genotype[SS161]	0.0137789	0.0298087	0.21367	0.6439	-0.044675	0.0722332
Genotype[SS162]	0.0211212	0.0298087	0.502056	0.4786	-0.037333	0.0795755
Genotype[SS163]	-0.05247	0.0298087	3.09837	0.0784	-0.110924	0.0059844
Genotype[SS164]	0.0324477	0.0298087	1.1849	0.2764	-0.026007	0.090902
Genotype[SS165]	0.0143262	0.0298087	0.230982	0.6308	-0.044128	0.0727805
Genotype[SS166]	-0.01775	0.0298087	0.354593	0.5515	-0.076205	0.0407038
Genotype[SS167]	0.0269588	0.0298087	0.817926	0.3658	-0.031495	0.085413
Genotype[SS168]	-0.080057	0.0298087	7.21294	0.0072*	-0.138511	-0.021603
Genotype[SS169]	-0.010482	0.0298087	0.123663	0.7251	-0.068937	0.0479718
Genotype[SS170]	0.0010335	0.0298087	0.0012021	0.9723	-0.057421	0.0594878
Genotype[SS171]	0.0738469	0.0298087	6.13732	0.0132*	0.0153927	0.132301
Genotype[SS172]	-0.032844	0.0298087	1.21402	0.2705	-0.091298	0.0256103
Genotype[SS173]	-0.025287	0.0298087	0.719632	0.3963	-0.083741	0.0331672
Genotype[SS174]	0.0147837	0.0298087	0.245968	0.6199	-0.043671	0.0732379
Genotype[SS175]	-0.000444	0.0298087	0.0002217	0.9881	-0.058898	0.0580104
Genotype[SS176]	0.0064504	0.0298087	0.046826	0.8287	-0.052004	0.0649047
Genotype[SS177]	0.0014271	0.0298087	0.002292	0.9618	-0.057027	0.0598813
Genotype[SS178]	0.003679	0.0298087	0.0152323	0.9018	-0.054775	0.0621332
Genotype[SS179]	0.0016547	0.0298087	0.0030816	0.9557	-0.0568	0.060109
Genotype[SS180]	0.0023977	0.0298087	0.0064698	0.9359	-0.056057	0.0608519
Genotype[SS181]	-0.098373	0.0298087	10.8909	0.0010*	-0.156827	-0.039919
Genotype[SS182]	0.0103235	0.0298087	0.119941	0.7291	-0.048131	0.0687778
Genotype[SS183]	0.0737305	0.0298087	6.11797	0.0134*	0.0152762	0.132185
Genotype[SS184]	-0.046905	0.0298087	2.47598	0.1156	-0.105359	0.0115495
Genotype[SS185]	-0.035606	0.0298087	1.42682	0.2323	-0.094061	0.0228479
Genotype[SS186]	0.0346916	0.0298087	1.35445	0.2445	-0.023763	0.0931458
Genotype[SS187]	-0.065512	0.0298087	4.83012	0.0280*	-0.123966	-0.007058
Genotype[SS188]	-0.039321	0.0298087	1.74002	0.1871	-0.097775	0.0191337
Genotype[SS189]	0.0828903	0.0318629	6.76762	0.0093*	0.0204078	0.145373
Genotype[SS190]	-0.0094	0.0298087	0.099432	0.7525	-0.067854	0.0490547
Genotype[SS191]	0.0564271	0.0298087	3.58335	0.0584	-0.002027	0.114881
Genotype[SS192]	-0.101931	0.0318629	10.234	0.0014*	-0.164414	-0.039449
Genotype[SS193]	0.0193377	0.0298087	0.420844	0.5165	-0.039117	0.0777919
Genotype[SS194]	-0.02966	0.0298087	0.990059	0.3197	-0.088114	0.0287941
Genotype[SS195]	0.0095829	0.0318629	0.0904531	0.7636	-0.0529	0.0720654
Genotype[SS196]	0.0136563	0.0298087	0.209885	0.6469	-0.044798	0.0721106
Genotype[SS197]	-0.020784	0.0318631	0.425489	0.5142	-0.083267	0.0416987
Genotype[SS198]	-0.005803	0.0318629	0.0331696	0.8555	-0.068286	0.0566795
Genotype[SS199]	-0.033837	0.0298087	1.28852	0.2563	-0.092291	0.0246175
Genotype[SS200]	-0.008205	0.0298087	0.0757725	0.7831	-0.06666	0.0502489
Genotype[SS201]	-0.038857	0.0298087	1.69924	0.1924	-0.097311	0.0195971
Genotype[SS202]	0.0228996	0.0298087	0.59016	0.4424	-0.035555	0.0813539
Genotype[SS203]	0.0164095	0.0298087	0.303043	0.582	-0.042045	0.0748638
Genotype[SS204]	-0.005147	0.0298087	0.0298106	0.8629	-0.063601	0.0533076
Genotype[SS205]	-0.010516	0.0318629	0.108935	0.7414	-0.072999	0.0519661
Genotype[SS206]	0.0180661	0.0298087	0.367316	0.5445	-0.040388	0.0765203
Genotype[SS207]	-0.01096	0.0318631	0.118314	0.7309	-0.073443	0.0515229
Genotype[SS208]	-0.033253	0.0298087	1.24447	0.2646	-0.091708	0.0252009
Genotype[SS209]	0.0100809	0.0298087	0.11437	0.7352	-0.048373	0.0685352
Genotype[SS210]	0.0226242	0.0298087	0.576049	0.4479	-0.03583	0.0810784
Genotype[SS211]	0.0125057	0.0298087	0.176007	0.6748	-0.045949	0.07096
Genotype[SS212]	-0.051691	0.0298087	3.0071	0.0829	-0.110146	0.0067629
Genotype[SS213]	0.0139217	0.0298087	0.218122	0.6405	-0.044533	0.072376
Genotype[SS214]	-0.151402	0.0318629	22.5784	<.0001*	-0.213885	-0.08892
Genotype[SS215]	0.0008836	0.0318631	0.000769	0.9779	-0.061599	0.0633664
Genotype[SS216]	0.060198	0.0298087	4.07829	0.0434*	0.0017438	0.118652
Genotype[SS217]	0.001689	0.0298087	0.0032103	0.9548	-0.056765	0.0601432
Genotype[SS218]	0.020966	0.0298087	0.494705	0.4818	-0.037488	0.0794203
Genotype[SS219]	-0.009727	0.0298087	0.106477	0.7442	-0.068181	0.0487274
Genotype[SS220]	0.0061103	0.0298087	0.0420188	0.8376	-0.052344	0.0645646
Genotype[SS221]	0.0216793	0.0298087	0.528936	0.4671	-0.036775	0.0801335
Genotype[SS222]	0.0068283	0.0298087	0.0524734	0.8188	-0.051626	0.0652826
Genotype[SS223]	-0.003102	0.0298087	0.0108309	0.9171	-0.061556	0.055352
Genotype[SS224]	0.0638746	0.0318631	4.01866	0.0450*	0.0013918	0.126357
Genotype[SS225]	-0.05152	0.0298087	2.98726	0.0839	-0.109975	0.0069338
Genotype[SS226]	0.0288594	0.0298087	0.937321	0.333	-0.029595	0.0873137
Genotype[SS227]	0.016271	0.0344131	0.223553	0.6363	-0.051212	0.0837544
Genotype[SS228]	0.0043155	0.0298087	0.0209592	0.8849	-0.054139	0.0627697
Genotype[SS229]	0.0292984	0.0298087	0.966052	0.3257	-0.029156	0.0877526
Genotype[SS230]	-0.107004	0.0318629	11.2779	0.0008*	-0.169486	-0.044521
Genotype[SS231]	0.0253417	0.0298087	0.722747	0.3952	-0.033113	0.083796
Genotype[SS232]	0.010032	0.0376977	0.0708187	0.7901	-0.063892	0.0839564
Genotype[SS233]	0.0051983	0.0298087	0.0304115	0.8616	-0.053256	0.0636526
Genotype[SS234]	0.0429939	0.0318629	1.82072	0.1772	-0.019489	0.105476
Genotype[SS235]	-0.016854	0.0298087	0.319697	0.5718	-0.075309	0.0415999
Genotype[SS236]	0.0160481	0.0318631	0.253672	0.6145	-0.046435	0.0785309
Genotype[SS237]	0.0228177	0.0318631	0.512826	0.4739	-0.039665	0.0853005
Genotype[SS238]	0.0343512	0.0298087	1.32799	0.2492	-0.024103	0.0928054
Genotype[SS239]	-0.016938	0.0298087	0.322863	0.5699	-0.075392	0.0415166
Genotype[SS240]	0.0169552	0.0298087	0.323533	0.5695	-0.041499	0.0754094
Genotype[SS241]	0.11853	0.0344136	11.8629	0.0006*	0.0510452	0.186014
Genotype[SS242]	0.0052973	0.0298087	0.0315805	0.859	-0.053157	0.0637515
Genotype[SS243]	-0.009698	0.0318631	0.092638	0.7608	-0.072181	0.0527848
Genotype[SS244]	-0.050669	0.0298087	2.88939	0.0892	-0.109124	0.0077848
Genotype[SS245]	0.0159412	0.0298087	0.285993	0.5928	-0.042513	0.0743955
Genotype[SS246]	-0.016735	0.0318629	0.275845	0.5994	-0.079217	0.0457478
Genotype[SS247]	0.0089415	0.0298087	0.0899781	0.7642	-0.049513	0.0673958
Genotype[SS248]	-0.391249	0.0842574	21.562	<.0001*	-0.556476	-0.226022
Genotype[SS249]	-0.062744	0.0298087	4.43062	0.0353*	-0.121199	-0.00429
Genotype[SS250]	0.0332832	0.0318629	1.09114	0.2962	-0.029199	0.0957657
Genotype[SS251]	-0.043774	0.0298087	2.15649	0.142	-0.102228	0.0146802
Genotype[SS252]	-0.032588	0.0298087	1.19513	0.2743	-0.091042	0.0258667
Genotype[SS253]	-0.013537	0.0298087	0.206237	0.6497	-0.071991	0.0449171
Genotype[SS254]	0.0659831	0.0298087	4.8998	0.0269*	0.0075288	0.124437
Genotype[SS255]	-0.037727	0.0298087	1.6018	0.2056	-0.096181	0.0207276
Genotype[SS256]	-0.017577	0.0298087	0.347687	0.5554	-0.076031	0.0408776
Genotype[SS257]	0.0142485	0.0298087	0.228483	0.6327	-0.044206	0.0727028
Genotype[SS258]	0.0183762	0.0318631	0.332611	0.5641	-0.044107	0.080859
Genotype[SS259]	0.0052323	0.0298087	0.0308106	0.8607	-0.053222	0.0636866
Genotype[SS260]	-0.040002	0.0298087	1.80087	0.1796	-0.098456	0.018452
Genotype[SS261]	-0.020127	0.0298087	0.455908	0.4995	-0.078581	0.0383271
Genotype[SS262]	0.0039231	0.0298087	0.0173205	0.8953	-0.054531	0.0623773
Genotype[SS263]	-0.054941	0.0298087	3.3971	0.0653	-0.113395	0.0035132
Genotype[SS264]	-0.001592	0.0298087	0.0028526	0.9574	-0.060046	0.0568622
Genotype[SS265]	0.0101423	0.0298087	0.115768	0.7337	-0.048312	0.0685966
Genotype[SS266]	-0.012027	0.0298087	0.162803	0.6866	-0.070482	0.0464268
Genotype[SS267]	0.184121	0.0298087	38.1522	<.0001*	0.125666	0.242575
Genotype[SS268]	0.0027917	0.0298087	0.0087708	0.9254	-0.055663	0.0612459
Genotype[SS269]	0.0328821	0.0298087	1.21683	0.27	-0.025572	0.0913363
Genotype[SS270]	0.0137784	0.0298087	0.213653	0.6439	-0.044676	0.0722326
Genotype[SS271]	0.106631	0.0376979	8.00077	0.0047*	0.0327061	0.180556
Genotype[SS272]	0.0121999	0.0298087	0.167505	0.6823	-0.046254	0.0706542
Genotype[SS273]	0.0053846	0.0298087	0.0326305	0.8567	-0.05307	0.0638389
Genotype[SS274]	-0.014558	0.0318629	0.208765	0.6477	-0.077041	0.0479241
Genotype[SS275]	0.0460019	0.0298087	2.38158	0.1228	-0.012452	0.104456
Genotype[SS276]	0.066344	0.0298087	4.95355	0.0260*	0.0078897	0.124798
Genotype[SS277]	0.037338	0.0298087	1.56898	0.2104	-0.021116	0.0957923
Genotype[SS278]	-0.010225	0.0298087	0.117654	0.7316	-0.068679	0.0482296
Genotype[SS279]	0.0181161	0.0298087	0.369353	0.5434	-0.040338	0.0765703
Genotype[SS280]	0.0350893	0.0298087	1.38568	0.2391	-0.023365	0.0935435
Genotype[SS281]	0.0541287	0.0318635	2.88581	0.0894	-0.008355	0.116612
Genotype[SS282]	-0.016921	0.0318631	0.282026	0.5954	-0.079404	0.0455616
Genotype[SS283]	0.0094733	0.0298087	0.100998	0.7506	-0.048981	0.0679275
Genotype[SS284]	-0.014299	0.0298087	0.230096	0.6315	-0.072753	0.0441555
Genotype[SS285]	0.0554024	0.0298087	3.45438	0.0631	-0.003052	0.113857
Genotype[SS286]	-0.012793	0.0344137	0.138194	0.7101	-0.080278	0.0546914
Genotype[SS287]	-0.062665	0.0421443	2.21092	0.137	-0.145309	0.019979
Genotype[SS288]	-0.143631	0.0376974	14.517	0.0001*	-0.217555	-0.069708
Genotype[SS289]	-0.105373	0.0421508	6.24952	0.0124*	-0.18803	-0.022716
Genotype[SS290]	-0.063393	0.0318631	3.95832	0.0466*	-0.125876	-0.00091
Genotype[SS291]	-0.032825	0.0298087	1.21259	0.2708	-0.091279	0.0256295
Genotype[SS292]	0.0183688	0.0298087	0.379732	0.5377	-0.040085	0.0768231
Genotype[SS293]	-0.000634	0.0318653	0.0003953	0.9841	-0.063121	0.0618535
Genotype[SS294]	0.0403867	0.0298087	1.83565	0.1755	-0.018068	0.0988409
Genotype[SS295]	-0.010894	0.0298087	0.133564	0.7148	-0.069348	0.0475602
Genotype[SS296]	-0.036891	0.0298087	1.53163	0.2159	-0.095345	0.0215633
Genotype[SS297]	0.100104	0.0318631	9.87033	0.0017*	0.0376217	0.162587
Genotype[SS298]	0.0080521	0.0298087	0.0729673	0.7871	-0.050402	0.0665063
Genotype[SS299]	-0.02911	0.0298087	0.95367	0.3288	-0.087564	0.0293442
Genotype[SS300]	-0.018019	0.0298087	0.365417	0.5455	-0.076474	0.040435
Genotype[SS301]	-0.089496	0.0318634	7.88902	0.0050*	-0.15198	-0.027013
Genotype[SS302]	-0.010114	0.0318634	0.100745	0.7509	-0.072597	0.0523699
Genotype[SS303]	-0.029427	0.0298087	0.974521	0.3236	-0.087881	0.0290277
Genotype[SS304]	-0.025307	0.0298087	0.720795	0.3959	-0.083762	0.0331468
Genotype[SS305]	0.0751592	0.0421508	3.17946	0.0746	-0.007498	0.157816
Genotype[SS306]	-0.085401	0.0421508	4.10499	0.0428*	-0.168058	-0.002744
Genotype[SS307]	0.0516134	0.0421508	1.49939	0.2208	-0.031043	0.13427
Genotype[SS308]	-0.031363	0.0421508	0.553628	0.4568	-0.11402	0.051294
Genotype[SS309]	-0.029937	0.0298087	1.00862	0.3152	-0.088391	0.0285174
Genotype[SS310]	-0.01683	0.0298087	0.318772	0.5723	-0.075284	0.0416243
Genotype[SS311]	-0.002689	0.0318631	0.0071238	0.9327	-0.065172	0.0597935
Genotype[SS312]	-0.016736	0.0298087	0.315228	0.5745	-0.07519	0.0417181
Genotype[SS313]	0.0068739	0.0298087	0.0531759	0.8176	-0.05158	0.0653281
Genotype[SS314]	-0.005504	0.0298087	0.0340872	0.8535	-0.063958	0.0529507
Genotype[SS315]	-0.061488	0.0421508	2.12798	0.1446	-0.144145	0.0211689
Genotype[SS316]	-0.004867	0.0298087	0.0266576	0.8703	-0.063321	0.0535873
Genotype[SS317]	-0.025677	0.0298087	0.742024	0.389	-0.084132	0.0327768
Genotype[SS318]	0.0174484	0.0318629	0.299876	0.584	-0.045034	0.0799309
Genotype[SS319]	-0.017091	0.0298087	0.32875	0.5664	-0.075546	0.0413629
Genotype[SS320]	0.0275086	0.0298087	0.85163	0.3561	-0.030946	0.0859629
Genotype[SS321]	-0.043099	0.0298087	2.09051	0.1482	-0.101553	0.0153551
Genotype[SS322]	-0.042867	0.0298087	2.06809	0.1504	-0.101322	0.0155868
Genotype[SS323]	-0.044153	0.0298087	2.19395	0.1386	-0.102607	0.0143016
Genotype[SS324]	0.0023854	0.0298087	0.0064037	0.9362	-0.056069	0.0608396
Genotype[SS325]	0.0353069	0.0298087	1.40292	0.2362	-0.023147	0.0937612
Genotype[SS326]	0.0111607	0.0298087	0.140183	0.7081	-0.047294	0.069615
Genotype[SS327]	0.0962949	0.0421508	5.2191	0.0223*	0.0136382	0.178952
Genotype[SS328]	-0.035934	0.0298087	1.45317	0.228	-0.094388	0.0225206
Genotype[SS329]	-0.058969	0.0344131	2.9363	0.0866	-0.126452	0.0085143
Genotype[SS330]	-0.033859	0.0298087	1.29025	0.256	-0.092314	0.0245948
Genotype[SS331]	-0.036225	0.0344137	1.10802	0.2925	-0.103709	0.0312597
Genotype[SS332]	0.0831618	0.0298087	7.78325	0.0053*	0.0247075	0.141616
Genotype[SS333]	-0.039674	0.0421508	0.885955	0.3466	-0.122331	0.0429823
Genotype[SS334]	-0.046277	0.0298087	2.41011	0.1206	-0.104731	0.0121776
Genotype[SS335]	0.0393111	0.0298087	1.73917	0.1872	-0.019143	0.0977653
Genotype[SS336]	-0.082384	0.0298087	7.6384	0.0057*	-0.140839	-0.02393
Genotype[SS337]	-0.022196	0.0318629	0.485271	0.486	-0.084679	0.0402863
Genotype[SS338]	-0.102812	0.0298087	11.8961	0.0006*	-0.161267	-0.044358
Genotype[SS339]	0.0385894	0.0421508	0.838157	0.3599	-0.044067	0.121246
Genotype[SS340]	-0.000759	0.0298087	0.0006483	0.9797	-0.059213	0.0576953
Genotype[SS341]	-0.041591	0.0318629	1.70381	0.1918	-0.104073	0.0208919
Genotype[SS342]	0.000748	0.0298087	0.0006297	0.98	-0.057706	0.0592022
Genotype[SS343]	-0.006018	0.0318631	0.0356771	0.8502	-0.068501	0.0564644
Genotype[SS344]	0.0822441	0.0318634	6.66231	0.0098*	0.0197606	0.144728
Genotype[SS345]	-0.013304	0.0318635	0.174319	0.6763	-0.075787	0.0491802
Genotype[SS346]	-0.021127	0.0318629	0.439635	0.5073	-0.083609	0.0413558
Genotype[SS347]	0.0259301	0.0298087	0.756698	0.3844	-0.032524	0.0843844
Genotype[SS348]	-0.027365	0.0318648	0.737527	0.3905	-0.089851	0.0351209
Genotype[SS349]	-0.059874	0.0344136	3.027	0.0819	-0.127358	0.0076106
Genotype[SS350]	-0.03166	0.0298087	1.12807	0.2882	-0.090114	0.0267942
Genotype[SS351]	-0.015045	0.0298087	0.25475	0.6138	-0.0735	0.043409
Genotype[SS352]	-0.019677	0.0298087	0.435726	0.5092	-0.078131	0.0387777
Genotype[SS353]	-0.033466	0.0318631	1.10316	0.2936	-0.095949	0.0290166
Genotype[SS354]	-0.08093	0.0298087	7.37104	0.0066*	-0.139384	-0.022475
Treatment Effect[E1]	0.0011686	0.002803	0.173822	0.6767	-0.004328	0.0066654
Treatment Effect[E2]	-0.007225	0.0028499	6.42648	0.0112*	-0.012813	-0.001636
Treatment Effect[E3]	0.0094356	0.0028015	11.3434	0.0008*	0.0039418	0.0149293
Year[2018]	0.0033414	0.0016463	4.11941	0.0424*	0.000113	0.0065698

## Sheet: Table S4
Table S4 Overdispersion parameter estimated by Maximum Likelihood using Generalised Linear Model (GLM) for Seed Weight (SW) in 355 upland cotton accessions under four treatment Effects (E1-E4) across two years 2018 and 2019
Term	Estimate	Std Error	L-R ChiSquare	Prob>ChiSq	Lower CL	Upper CL
Intercept	0.0682269	0.0033699	409.89	<.0001*	0.0616185	0.0748352
Genotype[SS001]	-0.105385	0.0607861	3.00571	0.083	-0.224585	0.0138152
Genotype[SS002]	0.149028	0.0607861	6.01069	0.0142*	0.0298276	0.268228
Genotype[SS003]	-0.122177	0.0607861	4.03987	0.0444*	-0.241377	-0.002977
Genotype[SS004]	0.0405992	0.0607861	0.446093	0.5042	-0.078601	0.159799
Genotype[SS005]	0.0695787	0.0607861	1.31022	0.2524	-0.049621	0.188779
Genotype[SS006]	0.108829	0.0649763	2.8053	0.094	-0.018588	0.236246
Genotype[SS007]	0.0960531	0.0607861	2.49697	0.1141	-0.023147	0.215253
Genotype[SS008]	-0.024595	0.0649754	0.143283	0.705	-0.15201	0.10282
Genotype[SS009]	0.0452699	0.0607861	0.554639	0.4564	-0.07393	0.16447
Genotype[SS010]	0.0310147	0.0607861	0.260332	0.6099	-0.088185	0.150215
Genotype[SS011]	0.1459	0.0607861	5.76106	0.0164*	0.0267002	0.2651
Genotype[SS012]	0.087164	0.0607861	2.0562	0.1516	-0.032036	0.206364
Genotype[SS013]	-0.051916	0.0607861	0.729442	0.3931	-0.171116	0.0672841
Genotype[SS014]	0.0796432	0.0607861	1.71668	0.1901	-0.039557	0.198843
Genotype[SS015]	0.13687	0.0607861	5.07003	0.0243*	0.0176704	0.25607
Genotype[SS016]	0.118135	0.0607861	3.77702	0.052	-0.001065	0.237335
Genotype[SS017]	0.0267054	0.0607861	0.193014	0.6604	-0.092495	0.145905
Genotype[SS018]	-0.249863	0.0607861	16.8965	<.0001*	-0.369063	-0.130663
Genotype[SS019]	0.169416	0.0649754	6.79843	0.0091*	0.0420005	0.296831
Genotype[SS020]	0.0512711	0.0607861	0.711436	0.399	-0.067929	0.170471
Genotype[SS021]	0.0412679	0.0607861	0.46091	0.4972	-0.077932	0.160468
Genotype[SS022]	-0.100814	0.0607861	2.75066	0.0972	-0.220014	0.0183855
Genotype[SS023]	-0.042078	0.0768733	0.299617	0.5841	-0.192825	0.108668
Genotype[SS024]	0.0327299	0.0607861	0.289922	0.5903	-0.08647	0.15193
Genotype[SS025]	0.0526999	0.0649767	0.657816	0.4173	-0.074718	0.180118
Genotype[SS026]	0.037269	0.0607861	0.375913	0.5398	-0.081931	0.156469
Genotype[SS027]	0.0703819	0.0607861	1.34064	0.2469	-0.048818	0.189582
Genotype[SS028]	-0.039312	0.0649754	0.366065	0.5452	-0.166727	0.0881028
Genotype[SS029]	-0.026423	0.0607861	0.18896	0.6638	-0.145623	0.0927765
Genotype[SS030]	0.0250784	0.0649754	0.148971	0.6995	-0.102337	0.152494
Genotype[SS031]	-0.1383	0.0607861	5.1765	0.0229*	-0.2575	-0.0191
Genotype[SS032]	-0.013848	0.0607861	0.051899	0.8198	-0.133048	0.105352
Genotype[SS033]	-0.023403	0.0607861	0.14823	0.7002	-0.142603	0.0957969
Genotype[SS034]	-0.15372	0.0607861	6.39517	0.0114*	-0.27292	-0.03452
Genotype[SS035]	-0.016604	0.0607861	0.0746149	0.7847	-0.135804	0.102596
Genotype[SS036]	0.0213627	0.0607861	0.123511	0.7253	-0.097837	0.140563
Genotype[SS037]	0.0577417	0.0607861	0.902339	0.3422	-0.061458	0.176942
Genotype[SS038]	0.0902846	0.0607861	2.20607	0.1375	-0.028915	0.209485
Genotype[SS039]	-0.156744	0.0607861	6.64925	0.0099*	-0.275944	-0.037544
Genotype[SS040]	-0.067981	0.0607861	1.25074	0.2634	-0.187181	0.0512189
Genotype[SS041]	0.0038238	0.0649757	0.0034632	0.9531	-0.123592	0.131239
Genotype[SS042]	0.0475326	0.0607861	0.611468	0.4342	-0.071667	0.166733
Genotype[SS043]	-0.052489	0.0607861	0.745642	0.3879	-0.171689	0.0667108
Genotype[SS044]	-0.078321	0.0607861	1.66013	0.1976	-0.197521	0.0408794
Genotype[SS045]	-0.109159	0.0607861	3.22487	0.0725	-0.228359	0.0100408
Genotype[SS046]	0.0546258	0.0607861	0.807583	0.3688	-0.064574	0.173826
Genotype[SS047]	0.0093769	0.0607861	0.0237961	0.8774	-0.109823	0.128577
Genotype[SS048]	0.20721	0.0607861	11.6202	0.0007*	0.0880102	0.32641
Genotype[SS049]	0.0345165	0.0649763	0.282191	0.5953	-0.0929	0.161933
Genotype[SS050]	-0.036558	0.0649754	0.316562	0.5737	-0.163973	0.0908574
Genotype[SS051]	-0.067563	0.0607861	1.2354	0.2664	-0.186763	0.0516371
Genotype[SS052]	0.0308566	0.0649754	0.225527	0.6349	-0.096558	0.158272
Genotype[SS053]	-0.077049	0.0607861	1.60665	0.205	-0.196249	0.0421512
Genotype[SS054]	-0.11164	0.0607861	3.3731	0.0663	-0.23084	0.0075601
Genotype[SS055]	0.0772174	0.0607861	1.61369	0.204	-0.041983	0.196417
Genotype[SS056]	-0.041161	0.0649754	0.401299	0.5264	-0.168576	0.0862544
Genotype[SS057]	0.0710964	0.0607861	1.368	0.2422	-0.048104	0.190296
Genotype[SS058]	-0.05229	0.0607861	0.739995	0.3897	-0.17149	0.0669099
Genotype[SS059]	0.0687187	0.0607861	1.27803	0.2583	-0.050481	0.187919
Genotype[SS060]	0.165206	0.0607861	7.38656	0.0066*	0.0460059	0.284406
Genotype[SS061]	-0.117469	0.0607861	3.73456	0.0533	-0.236669	0.0017307
Genotype[SS062]	0.0446768	0.0607861	0.5402	0.4623	-0.074523	0.163877
Genotype[SS063]	0.0575706	0.0607861	0.897001	0.3436	-0.061629	0.176771
Genotype[SS064]	-0.092731	0.0649754	2.0368	0.1535	-0.220146	0.0346844
Genotype[SS065]	0.0862297	0.0701761	1.50986	0.2192	-0.051384	0.223843
Genotype[SS066]	-0.078894	0.0607861	1.68451	0.1943	-0.198094	0.0403064
Genotype[SS067]	0.060943	0.0649754	0.879729	0.3483	-0.066472	0.188358
Genotype[SS068]	-0.121228	0.0607861	3.97741	0.0461*	-0.240428	-0.002028
Genotype[SS069]	-0.386063	0.0607861	40.3373	<.0001*	-0.505263	-0.266863
Genotype[SS070]	0.102541	0.0649757	2.49055	0.1145	-0.024874	0.229957
Genotype[SS071]	-0.040318	0.0607861	0.439939	0.5072	-0.159518	0.0788818
Genotype[SS072]	-0.068339	0.0607861	1.26396	0.2609	-0.187539	0.0508607
Genotype[SS073]	0.0172187	0.0607861	0.0802403	0.777	-0.101981	0.136419
Genotype[SS074]	-0.04376	0.0607861	0.518249	0.4716	-0.16296	0.0754403
Genotype[SS075]	-0.076266	0.0607861	1.57416	0.2096	-0.195466	0.0429343
Genotype[SS076]	-0.182909	0.0607861	9.05445	0.0026*	-0.302109	-0.063709
Genotype[SS077]	0.0006588	0.0607861	0.0001175	0.9914	-0.118541	0.119859
Genotype[SS078]	0.0613955	0.0607861	1.02015	0.3125	-0.057804	0.180595
Genotype[SS079]	-0.05402	0.0607861	0.789775	0.3742	-0.17322	0.0651798
Genotype[SS080]	0.110416	0.0607861	3.29956	0.0693	-0.008784	0.229616
Genotype[SS081]	0.0220867	0.0607861	0.132025	0.7163	-0.097113	0.141287
Genotype[SS082]	-0.124283	0.0607861	4.1804	0.0409*	-0.243483	-0.005084
Genotype[SS083]	-0.550465	0.0649754	71.773	<.0001*	-0.67788	-0.42305
Genotype[SS084]	0.0117399	0.0607861	0.0373007	0.8469	-0.10746	0.13094
Genotype[SS085]	-0.039413	0.0607861	0.420414	0.5167	-0.158613	0.0797867
Genotype[SS086]	-0.054481	0.0649754	0.703048	0.4018	-0.181896	0.0729345
Genotype[SS087]	0.0150895	0.0607861	0.0616224	0.8039	-0.104111	0.134289
Genotype[SS088]	-0.105364	0.0607861	3.0045	0.083	-0.224564	0.0138364
Genotype[SS089]	0.247884	0.0607861	16.6298	<.0001*	0.128684	0.367084
Genotype[SS090]	0.0800055	0.0607861	1.73233	0.1881	-0.039194	0.199206
Genotype[SS091]	0.0469677	0.0607861	0.597021	0.4397	-0.072232	0.166168
Genotype[SS092]	-0.012673	0.0607861	0.0434644	0.8349	-0.131873	0.106527
Genotype[SS093]	0.159878	0.0607861	6.91784	0.0085*	0.0406784	0.279078
Genotype[SS094]	0.1773	0.0649754	7.44595	0.0064*	0.0498851	0.304715
Genotype[SS095]	-0.13333	0.0607861	4.81116	0.0283*	-0.25253	-0.014131
Genotype[SS096]	0.0277628	0.0607861	0.208602	0.6479	-0.091437	0.146963
Genotype[SS097]	-0.009813	0.0649757	0.0228109	0.8799	-0.137229	0.117602
Genotype[SS098]	0.0406016	0.0607861	0.446146	0.5042	-0.078598	0.159802
Genotype[SS099]	-0.355609	0.0649754	29.9534	<.0001*	-0.483024	-0.228193
Genotype[SS100]	0.167901	0.0607861	7.62953	0.0057*	0.048701	0.287101
Genotype[SS101]	0.076273	0.0607861	1.57446	0.2096	-0.042927	0.195473
Genotype[SS102]	-0.005335	0.0701772	0.0057797	0.9394	-0.142951	0.13228
Genotype[SS103]	-0.032877	0.0607861	0.292533	0.5886	-0.152077	0.086323
Genotype[SS104]	-0.050016	0.0607861	0.677021	0.4106	-0.169216	0.0691844
Genotype[SS105]	0.0008437	0.0649757	0.0001686	0.9896	-0.126572	0.128259
Genotype[SS106]	0.097833	0.0649757	2.26709	0.1321	-0.029583	0.225249
Genotype[SS107]	-0.103985	0.0607861	2.92642	0.0871	-0.223185	0.0152145
Genotype[SS108]	-0.000151	0.0607861	6.2031e-06	0.998	-0.119351	0.119049
Genotype[SS109]	-0.150481	0.0607861	6.12848	0.0133*	-0.269681	-0.031281
Genotype[SS110]	-0.016463	0.0607861	0.0733553	0.7865	-0.135663	0.102736
Genotype[SS111]	-0.078422	0.0607861	1.66442	0.197	-0.197622	0.0407783
Genotype[SS112]	0.010289	0.0607861	0.028651	0.8656	-0.108911	0.129489
Genotype[SS113]	-0.033428	0.0607861	0.302424	0.5824	-0.152628	0.0857718
Genotype[SS114]	0.06363	0.0607861	1.09576	0.2952	-0.05557	0.18283
Genotype[SS115]	0.0430593	0.0607861	0.501794	0.4787	-0.076141	0.162259
Genotype[SS116]	-0.046276	0.0607861	0.579573	0.4465	-0.165476	0.0729237
Genotype[SS117]	0.0273305	0.0607861	0.202156	0.653	-0.091869	0.146531
Genotype[SS118]	-0.029738	0.0607861	0.239332	0.6247	-0.148937	0.0894625
Genotype[SS119]	0.0170687	0.0607861	0.0788484	0.7789	-0.102131	0.136269
Genotype[SS120]	0.0988417	0.0607861	2.64406	0.1039	-0.020358	0.218042
Genotype[SS121]	0.125542	0.0607861	4.2655	0.0389*	0.0063421	0.244742
Genotype[SS122]	-0.162846	0.0607861	7.17703	0.0074*	-0.282046	-0.043646
Genotype[SS123]	0.101384	0.0607861	2.78184	0.0953	-0.017816	0.220584
Genotype[SS124]	-0.58566	0.0607861	92.8287	<.0001*	-0.70486	-0.46646
Genotype[SS125]	-0.076156	0.0607861	1.56965	0.2103	-0.195356	0.0430437
Genotype[SS126]	0.0356515	0.0607861	0.34399	0.5575	-0.083548	0.154851
Genotype[SS127]	-0.072477	0.0607861	1.42167	0.2331	-0.191677	0.0467225
Genotype[SS128]	-0.034799	0.0607861	0.327734	0.567	-0.153999	0.0844011
Genotype[SS129]	0.0182926	0.0607861	0.0905608	0.7635	-0.100907	0.137492
Genotype[SS130]	-0.107949	0.0607861	3.15376	0.0758	-0.227149	0.011251
Genotype[SS131]	0.0174983	0.0607861	0.0828674	0.7734	-0.101702	0.136698
Genotype[SS132]	-0.166679	0.0607861	7.51887	0.0061*	-0.285879	-0.047479
Genotype[SS133]	0.040633	0.0649754	0.391075	0.5317	-0.086782	0.168048
Genotype[SS134]	0.216155	0.0607861	12.6451	0.0004*	0.0969552	0.335355
Genotype[SS135]	-0.018773	0.0607861	0.0953798	0.7574	-0.137973	0.100427
Genotype[SS136]	-0.000429	0.0607861	4.9766e-05	0.9944	-0.119629	0.118771
Genotype[SS137]	-0.025516	0.0607861	0.176202	0.6747	-0.144716	0.0936841
Genotype[SS138]	-0.046665	0.0701761	0.44218	0.5061	-0.184278	0.0909488
Genotype[SS139]	-0.117901	0.0607861	3.76207	0.0524	-0.237101	0.0012989
Genotype[SS140]	0.114401	0.0607861	3.54203	0.0598	-0.004799	0.233601
Genotype[SS141]	0.0435845	0.0607861	0.51411	0.4734	-0.075615	0.162784
Genotype[SS142]	0.0677007	0.0607861	1.24045	0.2654	-0.051499	0.186901
Genotype[SS143]	0.0850637	0.0607861	1.9583	0.1617	-0.034136	0.204264
Genotype[SS144]	-0.021874	0.0859555	0.0647612	0.7991	-0.190431	0.146682
Genotype[SS145]	0.012255	0.0607861	0.0406457	0.8402	-0.106945	0.131455
Genotype[SS146]	0.0364056	0.0607861	0.358696	0.5492	-0.082794	0.155606
Genotype[SS147]	-0.069149	0.0607861	1.2941	0.2553	-0.188349	0.0500506
Genotype[SS148]	-0.051081	0.0607861	0.706165	0.4007	-0.170281	0.0681192
Genotype[SS149]	0.0319764	0.0649783	0.242171	0.6226	-0.095444	0.159397
Genotype[SS150]	0.108292	0.0607861	3.17381	0.0748	-0.010908	0.227492
Genotype[SS151]	-0.039992	0.0607861	0.432855	0.5106	-0.159192	0.0792077
Genotype[SS152]	-0.015663	0.0607861	0.0663995	0.7967	-0.134863	0.103537
Genotype[SS153]	0.0342424	0.0607861	0.317336	0.5732	-0.084958	0.153442
Genotype[SS154]	-0.163042	0.0607861	7.19437	0.0073*	-0.282242	-0.043842
Genotype[SS155]	0.0827963	0.0607861	1.8553	0.1732	-0.036404	0.201996
Genotype[SS156]	0.113177	0.0607861	3.46661	0.0626	-0.006023	0.232377
Genotype[SS157]	-0.111228	0.0859555	1.67449	0.1957	-0.279785	0.0573282
Genotype[SS158]	-0.042835	0.0607861	0.496568	0.481	-0.162034	0.0763655
Genotype[SS159]	0.100589	0.0607861	2.73836	0.098	-0.018611	0.219789
Genotype[SS160]	-0.061151	0.0607861	1.01203	0.3144	-0.180351	0.0580493
Genotype[SS161]	-0.05748	0.0607861	0.894191	0.3443	-0.17668	0.0617196
Genotype[SS162]	0.0484356	0.0607861	0.634922	0.4256	-0.070764	0.167636
Genotype[SS163]	-0.277716	0.0607861	20.8734	<.0001*	-0.396916	-0.158516
Genotype[SS164]	-0.065096	0.0607861	1.14683	0.2842	-0.184296	0.0541039
Genotype[SS165]	0.0703817	0.0607861	1.34063	0.2469	-0.048818	0.189582
Genotype[SS166]	0.0847279	0.0607861	1.94287	0.1634	-0.034472	0.203928
Genotype[SS167]	0.132808	0.0649763	4.17772	0.0410*	0.0053913	0.260225
Genotype[SS168]	-0.021015	0.0607861	0.119521	0.7296	-0.140215	0.0981851
Genotype[SS169]	-0.11806	0.0607861	3.77221	0.0521	-0.23726	0.0011401
Genotype[SS170]	-0.003815	0.0607861	0.0039392	0.95	-0.123015	0.115385
Genotype[SS171]	0.065531	0.0607861	1.16221	0.281	-0.053669	0.184731
Genotype[SS172]	0.0344956	0.0607861	0.322046	0.5704	-0.084704	0.153696
Genotype[SS173]	-0.112854	0.0607861	3.44685	0.0634	-0.232054	0.0063464
Genotype[SS174]	-0.12637	0.0607861	4.32194	0.0376*	-0.24557	-0.00717
Genotype[SS175]	0.0529968	0.0607861	0.760135	0.3833	-0.066203	0.172197
Genotype[SS176]	0.0466453	0.0607861	0.588854	0.4429	-0.072555	0.165845
Genotype[SS177]	0.0727432	0.0607861	1.43211	0.2314	-0.046457	0.191943
Genotype[SS178]	-0.002339	0.0649783	0.0012957	0.9713	-0.12976	0.125082
Genotype[SS179]	-0.051458	0.0607861	0.716643	0.3972	-0.170658	0.0677416
Genotype[SS180]	0.0219905	0.0607861	0.130876	0.7175	-0.097209	0.14119
Genotype[SS181]	0.152689	0.0607861	6.3097	0.0120*	0.0334894	0.271889
Genotype[SS182]	0.120572	0.0607861	3.93444	0.0473*	0.0013719	0.239772
Genotype[SS183]	-0.350207	0.0607861	33.1926	<.0001*	-0.469407	-0.231007
Genotype[SS184]	-0.108072	0.0607861	3.16095	0.0754	-0.227272	0.0111279
Genotype[SS185]	0.11726	0.0607861	3.72128	0.0537	-0.00194	0.23646
Genotype[SS186]	-0.094688	0.0607861	2.4265	0.1193	-0.213888	0.0245121
Genotype[SS187]	-0.15753	0.0607861	6.71613	0.0096*	-0.27673	-0.03833
Genotype[SS188]	0.170372	0.0607861	7.8557	0.0051*	0.0511715	0.289571
Genotype[SS189]	-0.026949	0.0649754	0.172018	0.6783	-0.154364	0.100467
Genotype[SS190]	-0.071273	0.0607861	1.37481	0.241	-0.190473	0.0479268
Genotype[SS191]	0.151887	0.0607861	6.24358	0.0125*	0.0326873	0.271087
Genotype[SS192]	-0.021174	0.0649754	0.106194	0.7445	-0.148589	0.106241
Genotype[SS193]	0.0494068	0.0607861	0.660641	0.4163	-0.069793	0.168607
Genotype[SS194]	0.0260804	0.0607861	0.184086	0.6679	-0.09312	0.14528
Genotype[SS195]	0.143546	0.0649754	4.88075	0.0272*	0.0161314	0.270962
Genotype[SS196]	0.0429852	0.0607861	0.500068	0.4795	-0.076215	0.162185
Genotype[SS197]	0.103001	0.0607861	2.87125	0.0902	-0.016199	0.2222
Genotype[SS198]	0.0870654	0.0649754	1.79553	0.1803	-0.04035	0.21448
Genotype[SS199]	-0.15598	0.0607861	6.58457	0.0103*	-0.27518	-0.03678
Genotype[SS200]	0.0288299	0.0607861	0.224946	0.6353	-0.09037	0.14803
Genotype[SS201]	-0.012352	0.0607861	0.0412903	0.839	-0.131552	0.106848
Genotype[SS202]	-0.064419	0.0607861	1.12312	0.2892	-0.183619	0.0547805
Genotype[SS203]	-0.062391	0.0607861	1.05349	0.3047	-0.181591	0.0568094
Genotype[SS204]	0.0287636	0.0607861	0.223912	0.6361	-0.090436	0.147963
Genotype[SS205]	-0.005356	0.0649754	0.006796	0.9343	-0.132772	0.122059
Genotype[SS206]	-0.096739	0.0607861	2.53275	0.1115	-0.215939	0.0224612
Genotype[SS207]	0.0108967	0.070177	0.0241102	0.8766	-0.126719	0.148512
Genotype[SS208]	0.0202562	0.0607861	0.111047	0.739	-0.098944	0.139456
Genotype[SS209]	0.0579033	0.0607861	0.9074	0.3408	-0.061297	0.177103
Genotype[SS210]	-0.138028	0.0607861	5.15612	0.0232*	-0.257228	-0.018828
Genotype[SS211]	0.202457	0.0607861	11.0932	0.0009*	0.083257	0.321657
Genotype[SS212]	0.0662546	0.0607861	1.18802	0.2757	-0.052945	0.185455
Genotype[SS213]	-0.034069	0.0607861	0.314124	0.5752	-0.153269	0.0851313
Genotype[SS214]	0.194836	0.0649754	8.99163	0.0027*	0.0674205	0.322251
Genotype[SS215]	-0.02213	0.0649757	0.115998	0.7334	-0.149545	0.105286
Genotype[SS216]	0.0034573	0.0607861	0.003235	0.9546	-0.115743	0.122657
Genotype[SS217]	0.0873542	0.0607861	2.06519	0.1507	-0.031846	0.206554
Genotype[SS218]	0.159962	0.0607861	6.92507	0.0085*	0.0407619	0.279162
Genotype[SS219]	-0.141539	0.0607861	5.42179	0.0199*	-0.260739	-0.022339
Genotype[SS220]	-0.011381	0.0607861	0.0350524	0.8515	-0.130581	0.107819
Genotype[SS221]	-0.162036	0.0607861	7.10578	0.0077*	-0.281236	-0.042836
Genotype[SS222]	-0.26312	0.0607861	18.7369	<.0001*	-0.38232	-0.14392
Genotype[SS223]	0.0952084	0.0607861	2.45325	0.1173	-0.023992	0.214408
Genotype[SS224]	0.0577655	0.0649757	0.79038	0.374	-0.06965	0.185181
Genotype[SS225]	0.0425517	0.0607861	0.490034	0.4839	-0.076648	0.161752
Genotype[SS226]	0.0411211	0.0607861	0.457636	0.4987	-0.078079	0.160321
Genotype[SS227]	-0.23935	0.0701761	11.6329	0.0006*	-0.376963	-0.101736
Genotype[SS228]	0.110719	0.0607861	3.31766	0.0685	-0.008481	0.229918
Genotype[SS229]	-0.017918	0.0607861	0.0868865	0.7682	-0.137118	0.101282
Genotype[SS230]	-0.055563	0.0649754	0.731266	0.3925	-0.182978	0.0718519
Genotype[SS231]	0.0173716	0.0607861	0.0816713	0.775	-0.101828	0.136572
Genotype[SS232]	-0.171163	0.0768744	4.95745	0.0260*	-0.321912	-0.020415
Genotype[SS233]	0.0102354	0.0607861	0.0283532	0.8663	-0.108965	0.129435
Genotype[SS234]	0.0285049	0.0649754	0.19246	0.6609	-0.09891	0.15592
Genotype[SS235]	-0.011607	0.0607861	0.0364641	0.8486	-0.130807	0.107592
Genotype[SS236]	0.0415794	0.0649757	0.409501	0.5222	-0.085836	0.168995
Genotype[SS237]	-0.004147	0.0649757	0.0040728	0.9491	-0.131562	0.123269
Genotype[SS238]	0.0754916	0.0607861	1.54237	0.2143	-0.043708	0.194692
Genotype[SS239]	-0.090255	0.0607861	2.20463	0.1376	-0.209455	0.0289447
Genotype[SS240]	0.0959493	0.0607861	2.49158	0.1145	-0.023251	0.215149
Genotype[SS241]	-0.038607	0.0768733	0.252215	0.6155	-0.189353	0.11214
Genotype[SS242]	0.115069	0.0607861	3.58348	0.0584	-0.004131	0.234269
Genotype[SS243]	0.0015326	0.0649757	0.0005564	0.9812	-0.125883	0.128948
Genotype[SS244]	-0.154678	0.0607861	6.4751	0.0109*	-0.273878	-0.035478
Genotype[SS245]	-0.108771	0.0607861	3.20195	0.0736	-0.227971	0.0104293
Genotype[SS246]	0.0264661	0.0649754	0.165913	0.6838	-0.100949	0.153881
Genotype[SS247]	0.0363296	0.0607861	0.357201	0.5501	-0.08287	0.15553
Genotype[SS248]	0.24408	0.17182	2.01798	0.1554	-0.092854	0.581014
Genotype[SS249]	0.166612	0.0607861	7.51283	0.0061*	0.047412	0.285812
Genotype[SS250]	-0.034813	0.0649754	0.287065	0.5921	-0.162228	0.0926023
Genotype[SS251]	0.113185	0.0607861	3.46713	0.0626	-0.006015	0.232385
Genotype[SS252]	0.0994818	0.0607861	2.67842	0.1017	-0.019718	0.218682
Genotype[SS253]	-0.042813	0.0607861	0.496063	0.4812	-0.162013	0.0763872
Genotype[SS254]	0.127055	0.0607861	4.36891	0.0366*	0.0078548	0.246255
Genotype[SS255]	-0.133127	0.0607861	4.79649	0.0285*	-0.252327	-0.013927
Genotype[SS256]	-0.102104	0.0607861	2.82146	0.093	-0.221304	0.0170963
Genotype[SS257]	-0.050312	0.0607861	0.685062	0.4078	-0.169512	0.0688882
Genotype[SS258]	0.0274967	0.0649757	0.179085	0.6722	-0.099919	0.154912
Genotype[SS259]	0.0644507	0.0607861	1.12421	0.289	-0.054749	0.183651
Genotype[SS260]	0.012794	0.0607861	0.0443002	0.8333	-0.106406	0.131994
Genotype[SS261]	0.108326	0.0607861	3.17581	0.0747	-0.010874	0.227526
Genotype[SS262]	0.033714	0.0607861	0.307619	0.5791	-0.085486	0.152914
Genotype[SS263]	-0.05131	0.0607861	0.712522	0.3986	-0.17051	0.0678898
Genotype[SS264]	0.0853913	0.0607861	1.97341	0.1601	-0.033809	0.204591
Genotype[SS265]	-0.050179	0.0607861	0.681443	0.4091	-0.169379	0.0690213
Genotype[SS266]	-0.030193	0.0607861	0.246718	0.6194	-0.149393	0.0890071
Genotype[SS267]	0.0263123	0.0607861	0.187373	0.6651	-0.092888	0.145512
Genotype[SS268]	0.0431676	0.0607861	0.504321	0.4776	-0.076032	0.162368
Genotype[SS269]	0.0493596	0.0607861	0.659379	0.4168	-0.06984	0.16856
Genotype[SS270]	0.0035272	0.0607861	0.003367	0.9537	-0.115673	0.122727
Genotype[SS271]	-0.159791	0.0768747	4.32053	0.0377*	-0.31054	-0.009042
Genotype[SS272]	-0.113553	0.0607861	3.48973	0.0618	-0.232753	0.0056465
Genotype[SS273]	-0.101999	0.0607861	2.81568	0.0933	-0.221199	0.0172009
Genotype[SS274]	-0.148798	0.0649754	5.24442	0.0220*	-0.276213	-0.021383
Genotype[SS275]	0.0971705	0.0649787	2.23629	0.1348	-0.030251	0.224592
Genotype[SS276]	-0.109272	0.0607861	3.23152	0.0722	-0.228472	0.0099282
Genotype[SS277]	0.0200273	0.0607861	0.108551	0.7418	-0.099173	0.139227
Genotype[SS278]	0.0121768	0.0607861	0.040129	0.8412	-0.107023	0.131377
Genotype[SS279]	-0.043806	0.0607861	0.519347	0.4711	-0.163006	0.075394
Genotype[SS280]	0.0010766	0.0649757	0.0002745	0.9868	-0.126339	0.128492
Genotype[SS281]	-0.234314	0.0649767	13.0041	0.0003*	-0.361731	-0.106896
Genotype[SS282]	0.145967	0.0649757	5.04667	0.0247*	0.018551	0.273382
Genotype[SS283]	0.0275028	0.0607861	0.204713	0.6509	-0.091697	0.146703
Genotype[SS284]	-0.088272	0.0649763	1.84561	0.1743	-0.215689	0.0391443
Genotype[SS285]	0.102438	0.0607861	2.83995	0.0919	-0.016762	0.221638
Genotype[SS286]	0.0671269	0.0649757	1.06731	0.3016	-0.060289	0.194543
Genotype[SS287]	-0.009524	0.0859421	0.0122805	0.9118	-0.178054	0.159006
Genotype[SS288]	-0.185642	0.0768738	5.83171	0.0157*	-0.33639	-0.034895
Genotype[SS289]	0.0018694	0.0649757	0.0008278	0.977	-0.125546	0.129285
Genotype[SS290]	0.0123388	0.0649757	0.0360617	0.8494	-0.115077	0.139755
Genotype[SS291]	0.0214535	0.0607861	0.124563	0.7241	-0.097746	0.140653
Genotype[SS292]	0.215813	0.0607861	12.6051	0.0004*	0.0966128	0.335013
Genotype[SS293]	0.232624	0.0649794	12.8161	0.0003*	0.105201	0.360047
Genotype[SS294]	0.115626	0.0607861	3.61828	0.0571	-0.003574	0.234826
Genotype[SS295]	0.0514959	0.0607861	0.717691	0.3969	-0.067704	0.170696
Genotype[SS296]	0.0447843	0.0607861	0.542805	0.4613	-0.074416	0.163984
Genotype[SS297]	0.0037045	0.0649757	0.0032505	0.9545	-0.123711	0.13112
Genotype[SS298]	0.166473	0.0607861	7.50031	0.0062*	0.0472731	0.285673
Genotype[SS299]	0.0788463	0.0607861	1.6825	0.1946	-0.040354	0.198046
Genotype[SS300]	0.0247543	0.0607861	0.165841	0.6838	-0.094446	0.143954
Genotype[SS301]	0.155166	0.0649763	5.70272	0.0169*	0.0277489	0.282583
Genotype[SS302]	-0.01153	0.0607861	0.0359763	0.8496	-0.13073	0.10767
Genotype[SS303]	-0.137435	0.0607861	5.11192	0.0238*	-0.256635	-0.018235
Genotype[SS304]	0.0623482	0.0607861	1.05205	0.305	-0.056852	0.181548
Genotype[SS305]	-0.053758	0.0859555	0.391149	0.5317	-0.222315	0.114798
Genotype[SS306]	0.0468229	0.0607861	0.593347	0.4411	-0.072377	0.166023
Genotype[SS307]	0.0841925	0.0859555	0.959402	0.3273	-0.084364	0.252749
Genotype[SS308]	0.126908	0.0607861	4.35883	0.0368*	0.0077081	0.246108
Genotype[SS309]	0.0667605	0.0607861	1.20623	0.2721	-0.052439	0.185961
Genotype[SS310]	0.0869043	0.0607861	2.04397	0.1528	-0.032296	0.206104
Genotype[SS311]	0.061088	0.0649757	0.883912	0.3471	-0.066328	0.188504
Genotype[SS312]	0.0215982	0.0607861	0.126249	0.7224	-0.097602	0.140798
Genotype[SS313]	0.0795922	0.0607861	1.71448	0.1904	-0.039608	0.198792
Genotype[SS314]	-0.027964	0.0607861	0.211642	0.6455	-0.147164	0.0912356
Genotype[SS315]	-0.067437	0.0859555	0.615533	0.4327	-0.235994	0.101119
Genotype[SS316]	0.0132428	0.0607861	0.0474627	0.8275	-0.105957	0.132443
Genotype[SS317]	-0.11694	0.0859555	1.85089	0.1737	-0.285497	0.0516162
Genotype[SS318]	-0.201529	0.0607861	10.9917	0.0009*	-0.320729	-0.082329
Genotype[SS319]	-0.075115	0.0607861	1.52702	0.2166	-0.194315	0.0440849
Genotype[SS320]	0.13149	0.0607861	4.67925	0.0305*	0.01229	0.25069
Genotype[SS321]	-0.252423	0.0607861	17.2444	<.0001*	-0.371623	-0.133223
Genotype[SS322]	-0.122624	0.0607861	4.06948	0.0437*	-0.241824	-0.003424
Genotype[SS323]	-0.006128	0.0607861	0.0101635	0.9197	-0.125328	0.113072
Genotype[SS324]	0.0033319	0.0607861	0.0030046	0.9563	-0.115868	0.122532
Genotype[SS325]	-0.040373	0.0607861	0.441136	0.5066	-0.159573	0.078827
Genotype[SS326]	0.0862637	0.0607861	2.01394	0.1559	-0.032936	0.205464
Genotype[SS327]	-0.095556	0.0649763	2.16274	0.1414	-0.222973	0.0318609
Genotype[SS328]	0.0528197	0.0607861	0.755064	0.3849	-0.06638	0.17202
Genotype[SS329]	0.180265	0.0649754	7.69705	0.0055*	0.0528499	0.30768
Genotype[SS330]	0.0211058	0.0607861	0.120558	0.7284	-0.098094	0.140306
Genotype[SS331]	0.0121093	0.0649757	0.0347324	0.8522	-0.115306	0.139525
Genotype[SS332]	-0.26784	0.0649763	16.9919	<.0001*	-0.395257	-0.140423
Genotype[SS333]	-0.149547	0.0859555	3.02698	0.0819	-0.318104	0.0190092
Genotype[SS334]	-0.247459	0.0607861	16.5729	<.0001*	-0.366659	-0.128259
Genotype[SS335]	0.176646	0.0607861	8.44498	0.0037*	0.057446	0.295846
Genotype[SS336]	0.0851702	0.0607861	1.96321	0.1612	-0.03403	0.20437
Genotype[SS337]	-0.039947	0.0607861	0.431879	0.5111	-0.159147	0.0792528
Genotype[SS338]	0.0140066	0.0649754	0.0464697	0.8293	-0.113408	0.141422
Genotype[SS339]	0.112469	0.0607861	3.4234	0.0643	-0.006731	0.231669
Genotype[SS340]	0.0977943	0.0649767	2.26523	0.1323	-0.029623	0.225212
Genotype[SS341]	0.0596895	0.0607861	0.964243	0.3261	-0.059511	0.178889
Genotype[SS342]	0.182344	0.0607861	8.99857	0.0027*	0.0631439	0.301544
Genotype[SS343]	0.114799	0.0859555	1.78372	0.1817	-0.053758	0.283355
Genotype[SS344]	0.304912	0.0607861	25.1616	<.0001*	0.185712	0.424111
Genotype[SS345]	0.0368622	0.0607861	0.367752	0.5442	-0.082338	0.156062
Genotype[SS346]	0.0096118	0.0607861	0.0250034	0.8744	-0.109588	0.128812
Genotype[SS347]	0.0584235	0.0607861	0.923774	0.3365	-0.060777	0.177623
Genotype[SS348]	-0.032885	0.0649787	0.256128	0.6128	-0.160307	0.0945363
Genotype[SS349]	-0.153167	0.0649763	5.55672	0.0184*	-0.280583	-0.02575
Genotype[SS350]	-0.211013	0.0607861	12.0506	0.0005*	-0.330213	-0.091813
Genotype[SS351]	0.0827729	0.0607861	1.85425	0.1733	-0.036427	0.201973
Genotype[SS352]	0.0084678	0.0607861	0.0194059	0.8892	-0.110732	0.127668
Genotype[SS353]	0.114488	0.0649757	3.10469	0.0781	-0.012928	0.241904
Genotype[SS354]	-0.095685	0.0607861	2.47786	0.1155	-0.214885	0.0235151
Treatment Effect[E1]	0.0296547	0.0056956	27.1091	<.0001*	0.0184859	0.0408236
Treatment Effect[E2]	0.0022128	0.0057952	0.145803	0.7026	-0.009151	0.013577
Treatment Effect[E3]	-0.002662	0.0057154	0.21688	0.6414	-0.013869	0.0085461
Year[2018]	-0.008229	0.0033424	6.06195	0.0138*	-0.014784	-0.001675

## Sheet: Table S5
Table S5 Overdispersion parameter estimated by Maximum Likelihood using Generalised Linear Model (GLM) for Fiber Length (FL) in 355 upland cotton accessions under four treatment Effects (E1-E4) across two years 2018 and 2019
Term	Estimate	Std Error	L-R ChiSquare	Prob>ChiSq	Lower CL	Upper CL
Intercept	2.2869	2.81324	0.660819	0.4163	-3.23028	7.80409
Genotype[SS001]	-0.04996	0.0111279	20.1567	<.0001*	-0.071784	-0.028137
Genotype[SS002]	-0.002172	0.0118929	0.0333391	0.8551	-0.025495	0.0211523
Genotype[SS003]	-0.015361	0.0111279	1.90547	0.1675	-0.037184	0.0064627
Genotype[SS004]	-0.012431	0.0140657	0.781042	0.3768	-0.040016	0.0151541
Genotype[SS005]	0.020073	0.0118934	2.84845	0.0915	-0.003252	0.0433978
Genotype[SS006]	0.0146223	0.0128435	1.29619	0.2549	-0.010566	0.0398103
Genotype[SS007]	-0.026277	0.0157286	2.79107	0.0948	-0.057123	0.0045691
Genotype[SS008]	-0.050399	0.0157286	10.2674	0.0014*	-0.081245	-0.019553
Genotype[SS009]	0.0019302	0.0128431	0.0225878	0.8805	-0.023257	0.0271174
Genotype[SS010]	0.0238441	0.0111279	4.59126	0.0321*	0.0020205	0.0456676
Genotype[SS011]	-0.014624	0.0118929	1.51196	0.2188	-0.037948	0.0087
Genotype[SS012]	0.0390748	0.011893	10.7946	0.0010*	0.0157508	0.0623988
Genotype[SS013]	-0.01815	0.0111279	2.66024	0.1029	-0.039973	0.0036736
Genotype[SS014]	0.0055725	0.0111279	0.250771	0.6165	-0.016251	0.0273961
Genotype[SS015]	0.0562821	0.0118929	22.3956	<.0001*	0.0329583	0.0796059
Genotype[SS016]	0.0281553	0.0111279	6.40164	0.0114*	0.0063318	0.0499788
Genotype[SS017]	0.0090292	0.0157286	0.329544	0.5659	-0.021817	0.0398753
Genotype[SS018]	0.0561887	0.0118934	22.3194	<.0001*	0.0328639	0.0795135
Genotype[SS019]	-0.018671	0.0128431	2.11337	0.146	-0.043858	0.0065167
Genotype[SS020]	-0.012929	0.0128431	1.01346	0.3141	-0.038116	0.012258
Genotype[SS021]	-0.024199	0.0118929	4.14015	0.0419*	-0.047523	-0.000875
Genotype[SS022]	-0.029783	0.0111279	7.16341	0.0074*	-0.051607	-0.00796
Genotype[SS023]	-0.020266	0.0157286	1.6601	0.1976	-0.051112	0.0105807
Genotype[SS024]	0.0035187	0.0157286	0.0500483	0.823	-0.027327	0.0343649
Genotype[SS025]	0.0142957	0.0140679	1.03264	0.3095	-0.013294	0.041885
Genotype[SS026]	-0.030512	0.0118968	6.5779	0.0103*	-0.053844	-0.007181
Genotype[SS027]	-0.007241	0.0111279	0.42342	0.5152	-0.029065	0.0145825
Genotype[SS028]	0.001295	0.0118929	0.0118564	0.9133	-0.022029	0.0246188
Genotype[SS029]	-0.003458	0.0111279	0.0965735	0.756	-0.025282	0.0183654
Genotype[SS030]	0.0323152	0.0140679	5.27658	0.0216*	0.0047259	0.0599045
Genotype[SS031]	-0.029144	0.011893	6.00492	0.0143*	-0.052468	-0.00582
Genotype[SS032]	-0.020974	0.0111279	3.55261	0.0595	-0.042798	0.0008492
Genotype[SS033]	-0.006794	0.0128435	0.279819	0.5968	-0.031982	0.0183941
Genotype[SS034]	-0.01772	0.0111279	2.53581	0.1113	-0.039544	0.0041032
Genotype[SS035]	-0.00616	0.011893	0.268274	0.6045	-0.029484	0.017164
Genotype[SS036]	0.0256187	0.0118929	4.64018	0.0312*	0.0022948	0.0489425
Genotype[SS037]	0.0096489	0.011893	0.658226	0.4172	-0.013675	0.0329729
Genotype[SS038]	-0.05082	0.0111279	20.8563	<.0001*	-0.072643	-0.028996
Genotype[SS039]	0.0122849	0.0157286	0.610044	0.4348	-0.018561	0.0431311
Genotype[SS040]	0.0280245	0.0118929	5.55263	0.0185*	0.0047007	0.0513483
Genotype[SS041]	0.0123197	0.0128431	0.920154	0.3374	-0.012868	0.0375068
Genotype[SS042]	0.032371	0.0118929	7.40856	0.0065*	0.0090472	0.0556948
Genotype[SS043]	0.0227313	0.011893	3.65311	0.056	-0.000593	0.0460553
Genotype[SS044]	-0.037184	0.0157286	5.58882	0.0181*	-0.06803	-0.006337
Genotype[SS045]	0.0281896	0.011893	5.61816	0.0178*	0.0048656	0.0515136
Genotype[SS046]	0.0145987	0.0157286	0.861483	0.3533	-0.016247	0.0454449
Genotype[SS047]	-0.014905	0.0111279	1.79415	0.1804	-0.036729	0.0069181
Genotype[SS048]	-0.015172	0.0140679	1.16319	0.2808	-0.042762	0.0124169
Genotype[SS049]	0.0435826	0.0128435	11.5148	0.0007*	0.0183945	0.0687707
Genotype[SS050]	-0.008492	0.0118929	0.509906	0.4752	-0.031816	0.0148313
Genotype[SS051]	0.0247476	0.014068	3.09458	0.0786	-0.002842	0.052337
Genotype[SS052]	0.032915	0.0118929	7.65969	0.0056*	0.0095912	0.0562389
Genotype[SS053]	-0.001348	0.014068	0.0091752	0.9237	-0.028937	0.0262419
Genotype[SS054]	-0.016081	0.0111279	2.08834	0.1484	-0.037905	0.0057425
Genotype[SS055]	0.0112041	0.0128436	0.760993	0.383	-0.013984	0.0363924
Genotype[SS056]	-0.037228	0.0118929	9.79878	0.0017*	-0.060552	-0.013905
Genotype[SS057]	0.0244273	0.0111279	4.81859	0.0282*	0.0026037	0.0462508
Genotype[SS058]	-0.031949	0.0111279	8.2432	0.0041*	-0.053773	-0.010126
Genotype[SS059]	0.0208832	0.011893	3.08324	0.0791	-0.002441	0.0442072
Genotype[SS060]	-0.003472	0.0111279	0.0973744	0.755	-0.025296	0.0183511
Genotype[SS061]	0.0425929	0.0111279	14.6503	0.0001*	0.0207694	0.0644165
Genotype[SS062]	0.0231387	0.0118935	3.78491	0.0517	-0.000186	0.0464636
Genotype[SS063]	0.0114625	0.0157286	0.531103	0.4661	-0.019384	0.0423087
Genotype[SS064]	-0.026261	0.0157286	2.78769	0.095	-0.057107	0.0045851
Genotype[SS065]	-0.021298	0.0157286	1.83363	0.1757	-0.052145	0.0095478
Genotype[SS066]	-0.021153	0.0157286	1.80863	0.1787	-0.051999	0.0096935
Genotype[SS067]	0.0103538	0.0157286	0.433333	0.5104	-0.020492	0.0412
Genotype[SS068]	0.0161265	0.0157286	1.05123	0.3052	-0.01472	0.0469726
Genotype[SS069]	0.0255636	0.0181592	1.98175	0.1592	-0.010049	0.0611765
Genotype[SS070]	0.0541623	0.0157286	11.858	0.0006*	0.0233161	0.0850085
Genotype[SS071]	-0.04016	0.0157286	6.51934	0.0107*	-0.071006	-0.009314
Genotype[SS072]	-0.011039	0.0157286	0.49254	0.4828	-0.041885	0.0198076
Genotype[SS073]	-0.004373	0.0157286	0.0772933	0.781	-0.035219	0.0264734
Genotype[SS074]	-0.015678	0.0157286	0.993568	0.3189	-0.046524	0.0151682
Genotype[SS075]	-0.00755	0.0157286	0.230414	0.6312	-0.038396	0.0232962
Genotype[SS076]	-0.028223	0.0157286	3.21968	0.0728	-0.059069	0.0026236
Genotype[SS077]	0.0415256	0.0181593	5.22918	0.0222*	0.0059125	0.0771386
Genotype[SS078]	-0.008298	0.0157286	0.278325	0.5978	-0.039144	0.0225483
Genotype[SS079]	-0.034121	0.0157286	4.70619	0.0301*	-0.064967	-0.003275
Genotype[SS080]	0.0549742	0.0157286	12.2162	0.0005*	0.024128	0.0858203
Genotype[SS081]	0.0161028	0.0157286	1.04815	0.3059	-0.014743	0.046949
Genotype[SS082]	-0.070556	0.0157286	20.123	<.0001*	-0.101403	-0.03971
Genotype[SS083]	-0.045322	0.0157286	8.30292	0.0040*	-0.076168	-0.014476
Genotype[SS084]	0.0127812	0.0128431	0.990387	0.3196	-0.012406	0.0379684
Genotype[SS085]	-0.01204	0.0128435	0.878744	0.3485	-0.037228	0.0131483
Genotype[SS086]	-0.093902	0.0157286	35.6422	<.0001*	-0.124748	-0.063055
Genotype[SS087]	0.0001839	0.0111279	0.000273	0.9868	-0.02164	0.0220074
Genotype[SS088]	0.038385	0.0128431	8.93274	0.0028*	0.0131978	0.0635721
Genotype[SS089]	-0.034934	0.0128431	7.39886	0.0065*	-0.060121	-0.009747
Genotype[SS090]	0.0047224	0.0128436	0.13519	0.7131	-0.020466	0.0299106
Genotype[SS091]	-0.034225	0.0118929	8.28147	0.0040*	-0.057549	-0.010901
Genotype[SS092]	0.0051429	0.0111279	0.213589	0.644	-0.016681	0.0269664
Genotype[SS093]	-8.137e-05	0.0128435	4.0138e-05	0.9949	-0.025269	0.0251066
Genotype[SS094]	0.0223842	0.0140679	2.53177	0.1116	-0.005205	0.0499735
Genotype[SS095]	-0.000894	0.0111279	0.0064506	0.936	-0.022717	0.0209298
Genotype[SS096]	0.0081935	0.0128436	0.406968	0.5235	-0.016995	0.0333817
Genotype[SS097]	0.0210873	0.0140675	2.24703	0.1339	-0.006501	0.0486757
Genotype[SS098]	0.0087558	0.0111279	0.619108	0.4314	-0.013068	0.0305794
Genotype[SS099]	-0.046784	0.0118929	15.4746	<.0001*	-0.070108	-0.02346
Genotype[SS100]	0.0415961	0.0157286	6.99397	0.0082*	0.0107499	0.0724423
Genotype[SS101]	-0.02857	0.0118929	5.77078	0.0163*	-0.051894	-0.005246
Genotype[SS102]	-0.025847	0.0157286	2.70046	0.1003	-0.056693	0.0049992
Genotype[SS103]	-0.018355	0.0157286	1.3618	0.2432	-0.049201	0.0124914
Genotype[SS104]	-0.015863	0.0118929	1.77913	0.1823	-0.039187	0.0074605
Genotype[SS105]	0.0309961	0.011893	6.79251	0.0092*	0.0076721	0.0543201
Genotype[SS106]	-0.001445	0.0118929	0.0147641	0.9033	-0.024769	0.0218787
Genotype[SS107]	0.0061038	0.0111279	0.300864	0.5833	-0.01572	0.0279273
Genotype[SS108]	0.0054128	0.0111279	0.2366	0.6267	-0.016411	0.0272363
Genotype[SS109]	-0.018888	0.0111279	2.88113	0.0896	-0.040712	0.0029351
Genotype[SS110]	-0.018116	0.0111279	2.65042	0.1035	-0.03994	0.0037071
Genotype[SS111]	0.0332493	0.0111279	8.92763	0.0028*	0.0114258	0.0550729
Genotype[SS112]	0.0026623	0.0118934	0.0501065	0.8229	-0.020663	0.0259871
Genotype[SS113]	-0.011448	0.0111279	1.05839	0.3036	-0.033272	0.0103754
Genotype[SS114]	-0.000148	0.0111279	0.0001768	0.9894	-0.021972	0.0216756
Genotype[SS115]	0.0144627	0.011893	1.47882	0.224	-0.008861	0.0377867
Genotype[SS116]	-0.038513	0.0111279	11.9783	0.0005*	-0.060337	-0.01669
Genotype[SS117]	0.0051339	0.0111279	0.212848	0.6445	-0.01669	0.0269575
Genotype[SS118]	-0.02073	0.0118935	3.0379	0.0813	-0.044055	0.0025951
Genotype[SS119]	0.0086229	0.0111279	0.600455	0.4384	-0.013201	0.0304465
Genotype[SS120]	-0.003926	0.0111279	0.124493	0.7242	-0.02575	0.0178972
Genotype[SS121]	-0.039089	0.0111279	12.339	0.0004*	-0.060913	-0.017265
Genotype[SS122]	0.0341316	0.0111279	9.40773	0.0022*	0.0123081	0.0559552
Genotype[SS123]	-0.030489	0.0118934	6.57147	0.0104*	-0.053813	-0.007164
Genotype[SS124]	-0.000799	0.0111279	0.0051493	0.9428	-0.022622	0.021025
Genotype[SS125]	-0.00699	0.0111279	0.394577	0.5299	-0.028814	0.0148335
Genotype[SS126]	0.0072037	0.0111279	0.419061	0.5174	-0.01462	0.0290272
Genotype[SS127]	-0.007817	0.0111279	0.493468	0.4824	-0.029641	0.0140065
Genotype[SS128]	-0.001898	0.0111279	0.029102	0.8645	-0.023722	0.0199252
Genotype[SS129]	0.0319162	0.0111279	8.22606	0.0041*	0.0100926	0.0537397
Genotype[SS130]	0.0024872	0.0111279	0.0499568	0.8231	-0.019336	0.0243108
Genotype[SS131]	-0.004236	0.0118929	0.126877	0.7217	-0.02756	0.0190876
Genotype[SS132]	-0.040211	0.0118929	11.4319	0.0007*	-0.063535	-0.016888
Genotype[SS133]	-0.007142	0.0111279	0.411923	0.521	-0.028966	0.0146815
Genotype[SS134]	-0.009453	0.0111279	0.721642	0.3956	-0.031277	0.0123704
Genotype[SS135]	-0.009276	0.0111279	0.694867	0.4045	-0.0311	0.0125474
Genotype[SS136]	0.0146805	0.0111279	1.74041	0.1871	-0.007143	0.036504
Genotype[SS137]	0.0142133	0.0111279	1.6314	0.2015	-0.00761	0.0360368
Genotype[SS138]	0.0085415	0.0157286	0.294911	0.5871	-0.022305	0.0393877
Genotype[SS139]	0.0052257	0.0118935	0.193051	0.6604	-0.018099	0.0285507
Genotype[SS140]	0.0156383	0.0111279	1.97493	0.1599	-0.006185	0.0374619
Genotype[SS141]	0.0208794	0.0111279	3.52051	0.0606	-0.000944	0.0427029
Genotype[SS142]	0.01095	0.0111279	0.96828	0.3251	-0.010874	0.0327736
Genotype[SS143]	-0.032001	0.0118935	7.23951	0.0071*	-0.055326	-0.008676
Genotype[SS144]	0.0175982	0.0111279	2.50098	0.1138	-0.004225	0.0394218
Genotype[SS145]	0.0063987	0.011893	0.289463	0.5906	-0.016925	0.0297227
Genotype[SS146]	-0.02928	0.0111279	6.92313	0.0085*	-0.051103	-0.007456
Genotype[SS147]	-0.026412	0.0111279	5.63345	0.0176*	-0.048236	-0.004588
Genotype[SS148]	-0.004099	0.0111279	0.1357	0.7126	-0.025923	0.0177243
Genotype[SS149]	0.0048075	0.011896	0.163319	0.6861	-0.018522	0.0281374
Genotype[SS150]	-0.008722	0.0111279	0.614359	0.4332	-0.030546	0.0131013
Genotype[SS151]	0.0074259	0.0111279	0.445318	0.5046	-0.014398	0.0292495
Genotype[SS152]	-0.004801	0.0111279	0.18612	0.6662	-0.026624	0.0170228
Genotype[SS153]	-0.009359	0.0111279	0.707294	0.4003	-0.031182	0.0124649
Genotype[SS154]	0.0178241	0.0111279	2.56559	0.1092	-0.003999	0.0396477
Genotype[SS155]	-0.006349	0.0111279	0.325573	0.5683	-0.028173	0.0154741
Genotype[SS156]	-0.005622	0.0111279	0.255261	0.6134	-0.027446	0.0162013
Genotype[SS157]	0.0046942	0.0111279	0.177948	0.6731	-0.017129	0.0265177
Genotype[SS158]	-0.010529	0.0111279	0.895177	0.3441	-0.032352	0.011295
Genotype[SS159]	-0.003295	0.0111279	0.0876805	0.7671	-0.025119	0.0185285
Genotype[SS160]	-0.007235	0.0111279	0.422665	0.5156	-0.029058	0.014589
Genotype[SS161]	-0.033593	0.0111279	9.11337	0.0025*	-0.055417	-0.01177
Genotype[SS162]	-0.043735	0.0111279	15.4465	<.0001*	-0.065559	-0.021912
Genotype[SS163]	0.0004922	0.0111279	0.0019566	0.9647	-0.021331	0.0223158
Genotype[SS164]	0.0016566	0.0111279	0.0221628	0.8817	-0.020167	0.0234802
Genotype[SS165]	-0.012129	0.0111279	1.18799	0.2757	-0.033952	0.0096947
Genotype[SS166]	-0.000132	0.0111279	0.0001406	0.9905	-0.021956	0.0216916
Genotype[SS167]	-0.010989	0.0111279	0.975272	0.3234	-0.032813	0.0108341
Genotype[SS168]	-0.00146	0.0118929	0.0150767	0.9023	-0.024784	0.0218635
Genotype[SS169]	-0.00638	0.0111279	0.328689	0.5664	-0.028203	0.0154437
Genotype[SS170]	-0.013517	0.0111279	1.47556	0.2245	-0.035341	0.0083061
Genotype[SS171]	-0.007907	0.0111279	0.50489	0.4774	-0.029731	0.0139165
Genotype[SS172]	-0.013977	0.0111279	1.57758	0.2091	-0.0358	0.0078467
Genotype[SS173]	-0.009899	0.0128435	0.59407	0.4408	-0.035087	0.0152888
Genotype[SS174]	-0.035183	0.0111279	9.99649	0.0016*	-0.057007	-0.01336
Genotype[SS175]	-0.014825	0.0111279	1.77491	0.1828	-0.036649	0.0069982
Genotype[SS176]	-0.008043	0.0111279	0.522449	0.4698	-0.029867	0.0137802
Genotype[SS177]	-0.012141	0.0111279	1.19038	0.2753	-0.033965	0.0096824
Genotype[SS178]	0.0138723	0.0111279	1.55406	0.2125	-0.007951	0.0356958
Genotype[SS179]	0.0180633	0.0111279	2.63491	0.1045	-0.00376	0.0398869
Genotype[SS180]	0.0184126	0.0111279	2.7378	0.098	-0.003411	0.0402362
Genotype[SS181]	-0.048713	0.0111279	19.1626	<.0001*	-0.070536	-0.026889
Genotype[SS182]	0.0093892	0.0111279	0.711907	0.3988	-0.012434	0.0312127
Genotype[SS183]	-0.01577	0.0111279	2.00843	0.1564	-0.037594	0.0060531
Genotype[SS184]	0.0208838	0.0111279	3.52199	0.0606	-0.00094	0.0427073
Genotype[SS185]	0.0159706	0.0111279	2.05975	0.1512	-0.005853	0.0377942
Genotype[SS186]	0.0272252	0.0111279	5.98569	0.0144*	0.0054017	0.0490488
Genotype[SS187]	0.0187207	0.011893	2.47775	0.1155	-0.004603	0.0420447
Genotype[SS188]	0.0100911	0.011893	0.719936	0.3962	-0.013233	0.0334151
Genotype[SS189]	0.0459707	0.0157286	8.54243	0.0035*	0.0151246	0.0768169
Genotype[SS190]	0.0111054	0.0111279	0.995961	0.3183	-0.010718	0.032929
Genotype[SS191]	-0.021804	0.0128436	2.88198	0.0896	-0.046992	0.0033844
Genotype[SS192]	0.0430924	0.0157286	7.5062	0.0061*	0.0122462	0.0739386
Genotype[SS193]	-0.013432	0.0111279	1.45699	0.2274	-0.035256	0.0083915
Genotype[SS194]	-0.010967	0.0111279	0.971221	0.3244	-0.03279	0.0108569
Genotype[SS195]	0.0104817	0.0157286	0.444101	0.5051	-0.020364	0.0413279
Genotype[SS196]	0.0643408	0.0140675	20.9189	<.0001*	0.0367523	0.0919293
Genotype[SS197]	0.0066804	0.0118934	0.315494	0.5743	-0.016644	0.0300052
Genotype[SS198]	-0.020465	0.0128431	2.53903	0.1111	-0.045652	0.0047226
Genotype[SS199]	0.0111317	0.0111279	1.00068	0.3171	-0.010692	0.0329553
Genotype[SS200]	0.0162539	0.012844	1.60144	0.2057	-0.008935	0.0414429
Genotype[SS201]	0.0272088	0.0111279	5.97846	0.0145*	0.0053853	0.0490323
Genotype[SS202]	0.0421174	0.0118929	12.5414	0.0004*	0.0187936	0.0654412
Genotype[SS203]	-0.002223	0.0118929	0.0349388	0.8517	-0.025547	0.0211008
Genotype[SS204]	0.0147717	0.0111279	1.76209	0.1844	-0.007052	0.0365952
Genotype[SS205]	0.0167173	0.0128435	1.69419	0.193	-0.008471	0.0419054
Genotype[SS206]	-0.050595	0.0111279	20.6718	<.0001*	-0.072418	-0.028771
Genotype[SS207]	-0.021385	0.0157286	1.84859	0.1739	-0.052231	0.0094611
Genotype[SS208]	0.0109693	0.0111279	0.9717	0.3243	-0.010854	0.0327929
Genotype[SS209]	0.0188169	0.0111279	2.85934	0.0908	-0.003007	0.0406404
Genotype[SS210]	0.0181707	0.0111279	2.66634	0.1025	-0.003653	0.0399943
Genotype[SS211]	-0.004977	0.0111279	0.20001	0.6547	-0.0268	0.0168469
Genotype[SS212]	-0.004094	0.0111279	0.135323	0.713	-0.025917	0.01773
Genotype[SS213]	-0.007628	0.0111279	0.469891	0.493	-0.029452	0.0141955
Genotype[SS214]	-0.040123	0.0128431	9.76015	0.0018*	-0.06531	-0.014936
Genotype[SS215]	0.0050819	0.011893	0.182585	0.6692	-0.018242	0.0284059
Genotype[SS216]	-0.015082	0.011893	1.6081	0.2048	-0.038406	0.0082423
Genotype[SS217]	-0.038609	0.0118929	10.5391	0.0012*	-0.061933	-0.015285
Genotype[SS218]	-0.010858	0.0111279	0.952064	0.3292	-0.032681	0.0109656
Genotype[SS219]	0.0066541	0.0128431	0.268437	0.6044	-0.018533	0.0318413
Genotype[SS220]	-0.000104	0.0118929	7.5748e-05	0.9931	-0.023427	0.0232203
Genotype[SS221]	0.0162922	0.0128435	1.60914	0.2046	-0.008896	0.0414802
Genotype[SS222]	-0.002865	0.0128435	0.0497697	0.8235	-0.028053	0.0223227
Genotype[SS223]	-0.004405	0.0111279	0.156719	0.6922	-0.026229	0.0174182
Genotype[SS224]	0.0281277	0.0128431	4.79657	0.0285*	0.0029405	0.0533149
Genotype[SS225]	-0.047605	0.0111279	18.3008	<.0001*	-0.069428	-0.025781
Genotype[SS226]	0.0079097	0.0157286	0.252895	0.615	-0.022936	0.0387559
Genotype[SS227]	0.0032991	0.0128431	0.0659872	0.7973	-0.021888	0.0284863
Genotype[SS228]	-0.001163	0.0111279	0.0109304	0.9167	-0.022987	0.0206601
Genotype[SS229]	-0.025263	0.0118929	4.51237	0.0337*	-0.048587	-0.00194
Genotype[SS230]	-0.026663	0.0118929	5.02618	0.0250*	-0.049987	-0.003339
Genotype[SS231]	-0.018017	0.0111279	2.62145	0.1054	-0.039841	0.0038064
Genotype[SS232]	0.0433414	0.0157286	7.59318	0.0059*	0.0124952	0.0741875
Genotype[SS233]	-0.036711	0.0157286	5.44774	0.0196*	-0.067557	-0.005865
Genotype[SS234]	-0.031568	0.0157286	4.02829	0.0447*	-0.062414	-0.000722
Genotype[SS235]	0.0114828	0.0140679	0.666253	0.4144	-0.016106	0.0390721
Genotype[SS236]	-0.032753	0.011893	7.58455	0.0059*	-0.056077	-0.009429
Genotype[SS237]	-0.01784	0.0140675	1.60827	0.2047	-0.045428	0.0097484
Genotype[SS238]	-0.02061	0.0111279	3.43019	0.064	-0.042433	0.0012137
Genotype[SS239]	0.0083698	0.0111279	0.565714	0.452	-0.013454	0.0301933
Genotype[SS240]	0.0113393	0.0111279	1.03835	0.3082	-0.010484	0.0331629
Genotype[SS241]	-0.022424	0.0157286	2.03257	0.154	-0.05327	0.0084221
Genotype[SS242]	-0.020065	0.011893	2.84649	0.0916	-0.043389	0.0032586
Genotype[SS243]	-0.055131	0.0181593	9.21721	0.0024*	-0.090744	-0.019518
Genotype[SS244]	0.0428579	0.0128431	11.1359	0.0008*	0.0176707	0.068045
Genotype[SS245]	-0.034269	0.0111279	9.48381	0.0021*	-0.056093	-0.012446
Genotype[SS246]	-0.034053	0.0140675	5.85969	0.0155*	-0.061641	-0.006464
Genotype[SS247]	-0.050377	0.011893	17.9425	<.0001*	-0.073701	-0.027053
Genotype[SS248]	0.190977	0.0222373	73.7565	<.0001*	0.147367	0.234588
Genotype[SS249]	-0.019744	0.0128431	2.36346	0.1242	-0.044932	0.0054428
Genotype[SS250]	-0.012435	0.0140675	0.781415	0.3767	-0.040024	0.0151531
Genotype[SS251]	0.0066872	0.0118929	0.316159	0.5739	-0.016637	0.030011
Genotype[SS252]	-0.009337	0.011893	0.616313	0.4324	-0.032661	0.0139873
Genotype[SS253]	-0.00851	0.011893	0.511981	0.4743	-0.031834	0.0148142
Genotype[SS254]	0.0232292	0.0157286	2.18115	0.1397	-0.007617	0.0540754
Genotype[SS255]	0.0427026	0.011893	12.8921	0.0003*	0.0193786	0.0660266
Genotype[SS256]	0.0246212	0.0157286	2.45041	0.1175	-0.006225	0.0554674
Genotype[SS257]	-0.019745	0.0118935	2.75616	0.0969	-0.04307	0.0035797
Genotype[SS258]	0.018156	0.0140675	1.66575	0.1968	-0.009432	0.0457444
Genotype[SS259]	-0.031654	0.0111279	8.09152	0.0044*	-0.053478	-0.009831
Genotype[SS260]	0.0141291	0.0111279	1.61213	0.2042	-0.007694	0.0359527
Genotype[SS261]	0.0116315	0.0118967	0.955903	0.3282	-0.0117	0.0349627
Genotype[SS262]	0.0466146	0.0157286	8.78339	0.0030*	0.0157684	0.0774608
Genotype[SS263]	0.0175849	0.0128431	1.87474	0.1709	-0.007602	0.0427721
Genotype[SS264]	0.0213891	0.0128431	2.77363	0.0958	-0.003798	0.0465763
Genotype[SS265]	-0.016121	0.0111279	2.09885	0.1474	-0.037945	0.0057021
Genotype[SS266]	0.0388089	0.0111279	12.1628	0.0005*	0.0169854	0.0606324
Genotype[SS267]	0.0154617	0.0111279	1.93057	0.1647	-0.006362	0.0372853
Genotype[SS268]	-0.000806	0.0111279	0.0052426	0.9423	-0.022629	0.0210178
Genotype[SS269]	0.0127287	0.0111279	1.30839	0.2527	-0.009095	0.0345522
Genotype[SS270]	-0.008094	0.0118934	0.463158	0.4962	-0.031419	0.0152306
Genotype[SS271]	0.0266821	0.0157286	2.8778	0.0898	-0.004164	0.0575283
Genotype[SS272]	-0.012498	0.0157286	0.631386	0.4268	-0.043344	0.0183482
Genotype[SS273]	-0.020646	0.0111279	3.44214	0.0636	-0.042469	0.0011779
Genotype[SS274]	-0.040557	0.0128431	9.97211	0.0016*	-0.065744	-0.015369
Genotype[SS275]	-0.005954	0.0111279	0.286308	0.5926	-0.027778	0.0158692
Genotype[SS276]	0.0185018	0.0111279	2.76439	0.0964	-0.003322	0.0403254
Genotype[SS277]	-0.014555	0.0128431	1.28443	0.2571	-0.039743	0.0106318
Genotype[SS278]	-0.005133	0.0111279	0.21279	0.6446	-0.026957	0.0166903
Genotype[SS279]	-0.010396	0.0111279	0.872728	0.3502	-0.032219	0.0114278
Genotype[SS280]	0.0181782	0.0128431	2.00339	0.1569	-0.007009	0.0433654
Genotype[SS281]	0.0119648	0.0140675	0.7234	0.395	-0.015624	0.0395532
Genotype[SS282]	0.0151355	0.0128435	1.38876	0.2386	-0.010052	0.0403234
Genotype[SS283]	-0.014409	0.0118929	1.4678	0.2257	-0.037732	0.0089152
Genotype[SS284]	0.035726	0.0157286	5.15925	0.0231*	0.0048798	0.0665721
Genotype[SS285]	-0.031958	0.0157286	4.1284	0.0422*	-0.062804	-0.001112
Genotype[SS286]	0.0070442	0.0118968	0.350593	0.5538	-0.016287	0.0303757
Genotype[SS287]	-0.020438	0.0181594	1.26675	0.2604	-0.056052	0.0151749
Genotype[SS288]	0.029979	0.0157286	3.63289	0.0566	-0.000867	0.0608252
Genotype[SS289]	0.0269035	0.0111279	5.84505	0.0156*	0.00508	0.048727
Genotype[SS290]	-0.015408	0.0128431	1.43933	0.2302	-0.040595	0.0097791
Genotype[SS291]	0.0118394	0.0118929	0.991021	0.3195	-0.011484	0.0351632
Genotype[SS292]	0.0098117	0.0118929	0.680626	0.4094	-0.013512	0.0331355
Genotype[SS293]	-0.017466	0.0181592	0.925149	0.3361	-0.053079	0.0181465
Genotype[SS294]	-0.001664	0.0157286	0.0111866	0.9158	-0.03251	0.0291826
Genotype[SS295]	-0.000442	0.0111279	0.0015752	0.9683	-0.022265	0.0213819
Genotype[SS296]	0.0094353	0.0157286	0.359855	0.5486	-0.021411	0.0402815
Genotype[SS297]	0.0066892	0.0128431	0.271275	0.6025	-0.018498	0.0318764
Genotype[SS298]	0.0023725	0.0157276	0.0227563	0.8801	-0.028472	0.0332167
Genotype[SS299]	0.0203993	0.0111279	3.36049	0.0668	-0.001424	0.0422229
Genotype[SS300]	0.0065891	0.0111279	0.35061	0.5538	-0.015234	0.0284127
Genotype[SS301]	0.0074371	0.0128435	0.335303	0.5626	-0.017751	0.0326252
Genotype[SS302]	0.0313769	0.0128436	5.96821	0.0146*	0.0061886	0.0565651
Genotype[SS303]	-0.006593	0.0111279	0.351052	0.5535	-0.028417	0.0152303
Genotype[SS304]	-0.002209	0.011893	0.034486	0.8527	-0.025533	0.0211154
Genotype[SS305]	-0.014901	0.0111279	1.79315	0.1805	-0.036725	0.0069223
Genotype[SS306]	0.0049993	0.011893	0.176701	0.6742	-0.018325	0.0283233
Genotype[SS307]	-0.010577	0.011893	0.790897	0.3738	-0.033901	0.0127472
Genotype[SS308]	0.0041878	0.0111279	0.141624	0.7067	-0.017636	0.0260113
Genotype[SS309]	-0.001458	0.0128431	0.012889	0.9096	-0.026645	0.0237291
Genotype[SS310]	-0.00544	0.0128431	0.179414	0.6719	-0.030627	0.0197472
Genotype[SS311]	-0.011369	0.0111279	1.04382	0.3069	-0.033193	0.0104544
Genotype[SS312]	-0.028257	0.0118929	5.64515	0.0175*	-0.051581	-0.004933
Genotype[SS313]	0.0091692	0.0118929	0.594414	0.4407	-0.014155	0.0324931
Genotype[SS314]	-0.008123	0.0111279	0.532847	0.4654	-0.029947	0.0137006
Genotype[SS315]	-0.006344	0.0111279	0.325055	0.5686	-0.028168	0.0154791
Genotype[SS316]	0.0081666	0.0111279	0.538588	0.463	-0.013657	0.0299902
Genotype[SS317]	-0.010693	0.0111279	0.923334	0.3366	-0.032516	0.0111307
Genotype[SS318]	0.0257981	0.0118929	4.70543	0.0301*	0.0024743	0.049122
Genotype[SS319]	-0.001379	0.0111279	0.0153658	0.9013	-0.023203	0.0204441
Genotype[SS320]	0.0460332	0.011893	14.9816	0.0001*	0.0227092	0.0693572
Genotype[SS321]	-0.017736	0.0128435	1.90691	0.1673	-0.042924	0.0074524
Genotype[SS322]	0.0137221	0.0111279	1.52058	0.2175	-0.008101	0.0355456
Genotype[SS323]	-0.004643	0.0111279	0.17406	0.6765	-0.026466	0.0171809
Genotype[SS324]	0.0230085	0.0111279	4.27511	0.0387*	0.001185	0.044832
Genotype[SS325]	-0.024058	0.0111279	4.67403	0.0306*	-0.045882	-0.002235
Genotype[SS326]	0.0122252	0.0111279	1.20692	0.2719	-0.009598	0.0340487
Genotype[SS327]	0.0273351	0.0157286	3.02037	0.0822	-0.003511	0.0581813
Genotype[SS328]	0.0121728	0.0111279	1.19661	0.274	-0.009651	0.0339964
Genotype[SS329]	-0.028743	0.0157286	3.33942	0.0676	-0.059589	0.0021036
Genotype[SS330]	0.0005162	0.0111279	0.0021515	0.963	-0.021307	0.0223397
Genotype[SS331]	-0.00766	0.0157286	0.237157	0.6263	-0.038506	0.0231865
Genotype[SS332]	-0.016799	0.0128431	1.71089	0.1909	-0.041986	0.0083883
Genotype[SS333]	0.0217136	0.0111279	3.80746	0.051	-0.00011	0.0435372
Genotype[SS334]	0.0075281	0.0140679	0.286363	0.5926	-0.020061	0.0351174
Genotype[SS335]	0.0296934	0.0140675	4.45542	0.0348*	0.002105	0.0572819
Genotype[SS336]	-0.012964	0.0128431	1.01898	0.3128	-0.038152	0.0122228
Genotype[SS337]	0.0275798	0.0128435	4.61119	0.0318*	0.0023917	0.0527679
Genotype[SS338]	0.0028301	0.0111279	0.0646791	0.7992	-0.018993	0.0246536
Genotype[SS339]	0.0216567	0.0111279	3.78754	0.0516	-0.000167	0.0434803
Genotype[SS340]	-0.00151	0.0118929	0.0161109	0.899	-0.024833	0.0218143
Genotype[SS341]	-0.042909	0.0111279	14.8685	0.0001*	-0.064732	-0.021085
Genotype[SS342]	0.0277476	0.011893	5.44334	0.0196*	0.0044236	0.0510716
Genotype[SS343]	-0.019415	0.0140675	1.90469	0.1676	-0.047003	0.0081738
Genotype[SS344]	-0.005893	0.0118935	0.245516	0.6203	-0.029218	0.0174318
Genotype[SS345]	0.044688	0.0111279	16.127	<.0001*	0.0228645	0.0665116
Genotype[SS346]	-0.003583	0.011893	0.0907783	0.7632	-0.026907	0.0197407
Genotype[SS347]	0.0503121	0.0118934	17.8949	<.0001*	0.0269873	0.0736369
Genotype[SS348]	-0.023503	0.0118962	3.90342	0.0482*	-0.046834	-0.000173
Genotype[SS349]	0.0094522	0.0157286	0.361149	0.5479	-0.021394	0.0402984
Genotype[SS350]	-0.000731	0.0111279	0.0043189	0.9476	-0.022555	0.0210922
Genotype[SS351]	-0.006881	0.0118929	0.334792	0.5629	-0.030205	0.0164424
Genotype[SS352]	-0.004262	0.0111279	0.146694	0.7017	-0.026086	0.0175615
Genotype[SS353]	-0.005918	0.0128435	0.212319	0.645	-0.031106	0.0192701
Genotype[SS354]	0.0308362	0.0111279	7.67877	0.0056*	0.0090126	0.0526597
Treatment Effect[E1]	-0.001496	0.0011151	1.80016	0.1797	-0.003683	0.0006908
Treatment Effect[E2]	0.0048804	0.0011518	17.9546	<.0001*	0.0026216	0.0071391
Treatment Effect[E3]	-0.005229	0.001112	22.1065	<.0001*	-0.007409	-0.003048
Year	-0.001133	0.0013936	0.660997	0.4162	-0.003866	0.0016001

## Sheet: Table S6
Table S6 Overdispersion parameter estimated by Maximum Likelihood using Generalised Linear Model (GLM) for Fiber Uniformity (FU) in 355 upland cotton accessions under four treatment Effects (E1-E4) across two years 2018 and 2019
Term	Estimate	Std Error	L-R ChiSquare	Prob>ChiSq	Lower CL	Upper CL
Intercept	0.0013427	0.000381	12.4208	0.0004*	0.0005955	0.0020898
Genotype[SS001]	0.0041392	0.0060279	0.471508	0.4923	-0.007683	0.0159609
Genotype[SS002]	0.0065828	0.0064423	1.04412	0.3069	-0.006051	0.0192171
Genotype[SS003]	-0.004002	0.0060279	0.44078	0.5067	-0.015824	0.0078197
Genotype[SS004]	0.0045381	0.0076192	0.354762	0.5514	-0.010404	0.0194806
Genotype[SS005]	-0.017962	0.0064426	7.77312	0.0053*	-0.030597	-0.005327
Genotype[SS006]	0.0027845	0.0069571	0.160184	0.689	-0.01086	0.0164285
Genotype[SS007]	0.0086417	0.00852	1.02877	0.3104	-0.008067	0.0253508
Genotype[SS008]	-0.0234	0.00852	7.54298	0.0060*	-0.040109	-0.006691
Genotype[SS009]	0.0038472	0.0069569	0.305805	0.5803	-0.009797	0.0174909
Genotype[SS010]	0.0055417	0.0060279	0.845182	0.3579	-0.00628	0.0173634
Genotype[SS011]	0.0027038	0.0064423	0.176144	0.6747	-0.009931	0.0153381
Genotype[SS012]	0.0028821	0.0064424	0.200144	0.6546	-0.009752	0.0155166
Genotype[SS013]	0.0095701	0.0060279	2.52059	0.1124	-0.002252	0.0213918
Genotype[SS014]	0.0016961	0.0060279	0.0791714	0.7784	-0.010126	0.0135178
Genotype[SS015]	-0.009383	0.0064423	2.12152	0.1452	-0.022018	0.0032509
Genotype[SS016]	0.0114508	0.0060279	3.6086	0.0575	-0.000371	0.0232725
Genotype[SS017]	-0.001538	0.00852	0.0325888	0.8567	-0.018247	0.0151711
Genotype[SS018]	-0.017151	0.0064426	7.08673	0.0078*	-0.029786	-0.004516
Genotype[SS019]	0.0029946	0.0069569	0.18528	0.6669	-0.010649	0.0166382
Genotype[SS020]	0.025273	0.0069569	13.197	0.0003*	0.0116293	0.0389167
Genotype[SS021]	-5.38e-05	0.0064423	6.9741e-05	0.9933	-0.012688	0.0125805
Genotype[SS022]	-0.002306	0.0060279	0.146349	0.702	-0.014128	0.0095157
Genotype[SS023]	0.020878	0.00852	6.00476	0.0143*	0.0041689	0.0375871
Genotype[SS024]	0.0068393	0.00852	0.644387	0.4221	-0.00987	0.0235485
Genotype[SS025]	0.0211169	0.0085198	6.14326	0.0132*	0.0044082	0.0378255
Genotype[SS026]	-0.006876	0.0064444	1.13856	0.286	-0.019515	0.0057621
Genotype[SS027]	-0.016217	0.0060279	7.23803	0.0071*	-0.028039	-0.004396
Genotype[SS028]	0.0090225	0.0064423	1.96145	0.1614	-0.003612	0.0216568
Genotype[SS029]	-0.006838	0.0060279	1.28695	0.2566	-0.01866	0.0049834
Genotype[SS030]	-4.4e-05	0.0076204	3.328e-05	0.9954	-0.014989	0.0149009
Genotype[SS031]	0.013277	0.0064424	4.2473	0.0393*	0.0006425	0.0259115
Genotype[SS032]	-0.009674	0.0060279	2.57583	0.1085	-0.021496	0.0021473
Genotype[SS033]	0.0160949	0.0069572	5.35182	0.0207*	0.0024506	0.0297392
Genotype[SS034]	0.0016913	0.0060279	0.0787243	0.779	-0.01013	0.013513
Genotype[SS035]	0.0034071	0.0064424	0.279693	0.5969	-0.009227	0.0160416
Genotype[SS036]	-0.002956	0.0064423	0.210508	0.6464	-0.01559	0.0096785
Genotype[SS037]	-0.006302	0.0064424	0.956749	0.328	-0.018936	0.006333
Genotype[SS038]	0.0049854	0.0060279	0.684026	0.4082	-0.006836	0.0168071
Genotype[SS039]	-0.016462	0.00852	3.73331	0.0533	-0.033171	0.0002469
Genotype[SS040]	0.0016026	0.0069579	0.053053	0.8178	-0.012043	0.0152481
Genotype[SS041]	-0.026576	0.0069569	14.5925	0.0001*	-0.040219	-0.012932
Genotype[SS042]	0.0074941	0.0064423	1.35321	0.2447	-0.00514	0.0201284
Genotype[SS043]	0.002229	0.0064424	0.119715	0.7293	-0.010405	0.0148635
Genotype[SS044]	0.0025532	0.00852	0.0898027	0.7644	-0.014156	0.0192623
Genotype[SS045]	0.0049411	0.0064424	0.588255	0.4431	-0.007693	0.0175756
Genotype[SS046]	0.0376681	0.00852	19.5464	<.0001*	0.020959	0.0543773
Genotype[SS047]	-0.000554	0.0064426	0.0073941	0.9315	-0.013189	0.012081
Genotype[SS048]	0.0300091	0.0076204	15.5077	<.0001*	0.0150642	0.0449539
Genotype[SS049]	0.0187717	0.0069572	7.28016	0.0070*	0.0051276	0.0324158
Genotype[SS050]	-0.006598	0.0064423	1.04903	0.3057	-0.019233	0.006036
Genotype[SS051]	0.0222401	0.0076205	8.51737	0.0035*	0.0072951	0.0371851
Genotype[SS052]	-0.00101	0.0064423	0.0245645	0.8755	-0.013644	0.0116246
Genotype[SS053]	-0.003395	0.0076205	0.198519	0.6559	-0.01834	0.0115497
Genotype[SS054]	-0.01338	0.0060279	4.92674	0.0264*	-0.025201	-0.001558
Genotype[SS055]	0.0120238	0.0069573	2.98681	0.0839	-0.001621	0.0256682
Genotype[SS056]	-0.008213	0.0064423	1.6252	0.2024	-0.020847	0.0044215
Genotype[SS057]	0.0007392	0.0060279	0.0150398	0.9024	-0.011082	0.0125609
Genotype[SS058]	0.0005991	0.0069579	0.0074131	0.9314	-0.013047	0.0142447
Genotype[SS059]	-0.008538	0.0064424	1.75633	0.1851	-0.021172	0.0040967
Genotype[SS060]	0.0201395	0.0060279	11.1626	0.0008*	0.0083178	0.0319612
Genotype[SS061]	0.0061544	0.0060279	1.04241	0.3073	-0.005667	0.0179761
Genotype[SS062]	0.0178942	0.0064426	7.71438	0.0055*	0.0052592	0.0305292
Genotype[SS063]	-0.002701	0.00852	0.100465	0.7513	-0.01941	0.0140086
Genotype[SS064]	-0.029478	0.00852	11.9702	0.0005*	-0.046187	-0.012768
Genotype[SS065]	0.0029245	0.00852	0.117819	0.7314	-0.013785	0.0196336
Genotype[SS066]	-5.086e-05	0.00852	3.5639e-05	0.9952	-0.01676	0.0166583
Genotype[SS067]	-0.01872	0.00852	4.82742	0.0280*	-0.035429	-0.002011
Genotype[SS068]	0.0111923	0.0098367	1.29459	0.2552	-0.008099	0.0304836
Genotype[SS069]	-0.001293	0.0098366	0.0172845	0.8954	-0.020584	0.017998
Genotype[SS070]	0.0125023	0.00852	2.15327	0.1423	-0.004207	0.0292114
Genotype[SS071]	-0.009795	0.00852	1.3217	0.2503	-0.026504	0.0069141
Genotype[SS072]	-0.030117	0.00852	12.4953	0.0004*	-0.046826	-0.013408
Genotype[SS073]	0.0064771	0.00852	0.577939	0.4471	-0.010232	0.0231862
Genotype[SS074]	-0.013818	0.00852	2.63019	0.1048	-0.030527	0.0028915
Genotype[SS075]	-0.002547	0.00852	0.0893834	0.765	-0.019256	0.0141619
Genotype[SS076]	-0.003619	0.00852	0.180415	0.671	-0.020328	0.0130902
Genotype[SS077]	0.0074722	0.0098367	0.577034	0.4475	-0.011819	0.0267636
Genotype[SS078]	-0.006001	0.00852	0.496141	0.4812	-0.02271	0.0107079
Genotype[SS079]	-0.031287	0.00852	13.4848	0.0002*	-0.047996	-0.014578
Genotype[SS080]	0.0002498	0.00852	0.0008596	0.9766	-0.016459	0.0169589
Genotype[SS081]	0.0042021	0.00852	0.243248	0.6219	-0.012507	0.0209112
Genotype[SS082]	0.0205139	0.00852	5.79714	0.0161*	0.0038048	0.037223
Genotype[SS083]	0.0027955	0.00852	0.107653	0.7428	-0.013914	0.0195046
Genotype[SS084]	-0.003154	0.0069569	0.205544	0.6503	-0.016798	0.0104896
Genotype[SS085]	0.0033863	0.0069571	0.236918	0.6264	-0.010258	0.0170304
Genotype[SS086]	0.0208566	0.00852	5.99247	0.0144*	0.0041475	0.0375657
Genotype[SS087]	-0.000796	0.0060279	0.0174464	0.8949	-0.012618	0.0110255
Genotype[SS088]	-0.002229	0.0069569	0.102701	0.7486	-0.015873	0.0114142
Genotype[SS089]	0.0164716	0.0069569	5.60578	0.0179*	0.0028279	0.0301153
Genotype[SS090]	-0.004692	0.0069573	0.454877	0.5	-0.018337	0.008952
Genotype[SS091]	0.0064124	0.0064423	0.990747	0.3196	-0.006222	0.0190467
Genotype[SS092]	0.00615	0.0060279	1.04092	0.3076	-0.005672	0.0179717
Genotype[SS093]	-0.00957	0.0069571	1.89207	0.169	-0.023214	0.0040744
Genotype[SS094]	-0.026605	0.0076204	12.1894	0.0005*	-0.04155	-0.011661
Genotype[SS095]	-0.011125	0.0060279	3.40593	0.065	-0.022946	0.0006971
Genotype[SS096]	-0.004409	0.0069573	0.401527	0.5263	-0.018053	0.0092358
Genotype[SS097]	0.0145889	0.0076202	3.66531	0.0556	-0.000356	0.0295333
Genotype[SS098]	0.0063231	0.0060279	1.10033	0.2942	-0.005499	0.0181448
Genotype[SS099]	-0.015346	0.0064423	5.67436	0.0172*	-0.02798	-0.002712
Genotype[SS100]	0.0244647	0.00852	8.24514	0.0041*	0.0077556	0.0411738
Genotype[SS101]	-0.031835	0.0064423	24.4185	<.0001*	-0.044469	-0.0192
Genotype[SS102]	-0.005438	0.00852	0.40739	0.5233	-0.022147	0.011271
Genotype[SS103]	0.0013975	0.00852	0.0269042	0.8697	-0.015312	0.0181066
Genotype[SS104]	-0.007343	0.0064423	1.29911	0.2544	-0.019977	0.0052915
Genotype[SS105]	-0.013672	0.0064424	4.50354	0.0338*	-0.026306	-0.001037
Genotype[SS106]	-0.014891	0.0064423	5.34268	0.0208*	-0.027525	-0.002256
Genotype[SS107]	0.0008306	0.0060279	0.0189869	0.8904	-0.010991	0.0126523
Genotype[SS108]	0.0017256	0.0069605	0.0614606	0.8042	-0.011925	0.0153762
Genotype[SS109]	-0.010861	0.0060279	3.2465	0.0716	-0.022683	0.0009606
Genotype[SS110]	-0.007706	0.0060279	1.63433	0.2011	-0.019528	0.0041156
Genotype[SS111]	-0.006062	0.0060279	1.0115	0.3145	-0.017884	0.0057592
Genotype[SS112]	-0.013275	0.0064426	4.24562	0.0394*	-0.02591	-0.00064
Genotype[SS113]	0.0144554	0.0060279	5.75077	0.0165*	0.0026337	0.0262771
Genotype[SS114]	0.0092369	0.0060279	2.34813	0.1254	-0.002585	0.0210586
Genotype[SS115]	0.0114455	0.0064424	3.1563	0.0756	-0.001189	0.02408
Genotype[SS116]	-0.0042	0.0060279	0.485546	0.4859	-0.016022	0.0076214
Genotype[SS117]	-0.012882	0.0060279	4.56692	0.0326*	-0.024704	-0.00106
Genotype[SS118]	0.0113625	0.0064426	3.11048	0.0778	-0.001272	0.0239975
Genotype[SS119]	-0.010493	0.0064426	2.65256	0.1034	-0.023128	0.0021421
Genotype[SS120]	-0.013646	0.0064444	4.48394	0.0342*	-0.026285	-0.001008
Genotype[SS121]	0.000849	0.0060279	0.0198352	0.888	-0.010973	0.0126707
Genotype[SS122]	0.0234012	0.0060279	15.071	0.0001*	0.0115795	0.0352229
Genotype[SS123]	-0.021875	0.0064426	11.5282	0.0007*	-0.03451	-0.00924
Genotype[SS124]	-0.013775	0.0060279	5.22203	0.0223*	-0.025597	-0.001953
Genotype[SS125]	0.0004062	0.0060279	0.0045411	0.9463	-0.011415	0.0122279
Genotype[SS126]	-0.000167	0.0060279	0.0007637	0.978	-0.011988	0.0116551
Genotype[SS127]	-0.004467	0.0060279	0.549245	0.4586	-0.016289	0.0073544
Genotype[SS128]	0.0117142	0.0060279	3.77652	0.052	-0.000107	0.0235359
Genotype[SS129]	-0.007339	0.0060279	1.48233	0.2234	-0.019161	0.0044827
Genotype[SS130]	-0.014469	0.0060279	5.76196	0.0164*	-0.026291	-0.002648
Genotype[SS131]	0.0155824	0.0064423	5.85052	0.0156*	0.0029481	0.0282167
Genotype[SS132]	-0.020026	0.0064423	9.66258	0.0019*	-0.03266	-0.007391
Genotype[SS133]	-0.001097	0.0060279	0.0331351	0.8556	-0.012919	0.0107244
Genotype[SS134]	-0.006319	0.0060279	1.09898	0.2945	-0.018141	0.0055025
Genotype[SS135]	-0.009031	0.0060279	2.24477	0.1341	-0.020853	0.0027903
Genotype[SS136]	0.0103531	0.0060279	2.9499	0.0859	-0.001469	0.0221748
Genotype[SS137]	0.0046207	0.0060279	0.587593	0.4434	-0.007201	0.0164424
Genotype[SS138]	-0.003438	0.00852	0.162868	0.6865	-0.020148	0.0132707
Genotype[SS139]	0.0009844	0.0064426	0.0233487	0.8786	-0.011651	0.0136194
Genotype[SS140]	0.0138346	0.0060279	5.26743	0.0217*	0.0020129	0.0256563
Genotype[SS141]	0.0104534	0.0060279	3.00736	0.0829	-0.001368	0.0222751
Genotype[SS142]	0.0087362	0.0060279	2.10043	0.1473	-0.003086	0.0205579
Genotype[SS143]	0.002573	0.0064426	0.159493	0.6896	-0.010062	0.0152079
Genotype[SS144]	0.0154463	0.0060279	6.56623	0.0104*	0.0036246	0.027268
Genotype[SS145]	-0.018202	0.0064424	7.98302	0.0047*	-0.030837	-0.005568
Genotype[SS146]	-0.000937	0.0060279	0.0241563	0.8765	-0.012759	0.0108848
Genotype[SS147]	-0.015896	0.0060279	6.95429	0.0084*	-0.027718	-0.004074
Genotype[SS148]	0.0031886	0.0060279	0.27982	0.5968	-0.008633	0.0150103
Genotype[SS149]	-0.005008	0.006444	0.604004	0.4371	-0.017646	0.0076295
Genotype[SS150]	0.0123235	0.0060279	4.1796	0.0409*	0.0005018	0.0241452
Genotype[SS151]	-0.000567	0.0064441	0.0077452	0.9299	-0.013205	0.0120708
Genotype[SS152]	0.0029317	0.0060279	0.236539	0.6267	-0.00889	0.0147534
Genotype[SS153]	-0.006864	0.0060279	1.29649	0.2549	-0.018685	0.0049581
Genotype[SS154]	-0.00198	0.0060279	0.10789	0.7426	-0.013802	0.0098417
Genotype[SS155]	0.0037278	0.0060279	0.382444	0.5363	-0.008094	0.0155495
Genotype[SS156]	0.0047747	0.0060279	0.627414	0.4283	-0.007047	0.0165964
Genotype[SS157]	-0.005553	0.0060279	0.848739	0.3569	-0.017375	0.0062684
Genotype[SS158]	-0.007298	0.0064444	1.28231	0.2575	-0.019936	0.0053409
Genotype[SS159]	-0.022745	0.0060279	14.2372	0.0002*	-0.034566	-0.010923
Genotype[SS160]	0.0105484	0.0060279	3.06226	0.0801	-0.001273	0.0223701
Genotype[SS161]	0.0032552	0.0060279	0.291623	0.5892	-0.008566	0.0150769
Genotype[SS162]	0.0184878	0.0060279	9.40667	0.0022*	0.0066661	0.0303095
Genotype[SS163]	0.020301	0.0060279	11.3423	0.0008*	0.0084793	0.0321227
Genotype[SS164]	-0.004806	0.0060279	0.635719	0.4253	-0.016628	0.0070155
Genotype[SS165]	-0.012189	0.0060279	4.08879	0.0432*	-0.024011	-0.000367
Genotype[SS166]	0.0164898	0.0060279	7.48335	0.0062*	0.0046681	0.0283115
Genotype[SS167]	-0.044949	0.0060279	55.603	<.0001*	-0.05677	-0.033127
Genotype[SS168]	-0.020871	0.0064423	10.4959	0.0012*	-0.033506	-0.008237
Genotype[SS169]	0.0058872	0.0060279	0.953867	0.3287	-0.005934	0.0177089
Genotype[SS170]	-0.003056	0.0060279	0.256993	0.6122	-0.014878	0.0087659
Genotype[SS171]	-0.006936	0.0060279	1.32396	0.2499	-0.018758	0.0048858
Genotype[SS172]	0.0006732	0.0060279	0.0124725	0.9111	-0.011149	0.0124949
Genotype[SS173]	-0.001229	0.0069572	0.031208	0.8598	-0.014873	0.0124152
Genotype[SS174]	-0.016919	0.0060279	7.87777	0.0050*	-0.02874	-0.005097
Genotype[SS175]	-0.008264	0.0060279	1.87961	0.1704	-0.020086	0.0035575
Genotype[SS176]	0.0085477	0.0060279	2.01076	0.1562	-0.003274	0.0203694
Genotype[SS177]	-0.00846	0.0060279	1.96966	0.1605	-0.020282	0.0033619
Genotype[SS178]	7.31e-05	0.0060279	0.0001471	0.9903	-0.011749	0.0118948
Genotype[SS179]	0.0087048	0.0060279	2.08539	0.1487	-0.003117	0.0205265
Genotype[SS180]	0.0154834	0.0060279	6.59777	0.0102*	0.0036617	0.0273051
Genotype[SS181]	0.0024596	0.0064424	0.145756	0.7026	-0.010175	0.0150941
Genotype[SS182]	-0.003312	0.0060279	0.301895	0.5827	-0.015134	0.0085097
Genotype[SS183]	0.0104904	0.0060279	3.02867	0.0818	-0.001331	0.0223121
Genotype[SS184]	-0.014239	0.0064423	4.88527	0.0271*	-0.026873	-0.001605
Genotype[SS185]	0.0027579	0.0060279	0.209319	0.6473	-0.009064	0.0145796
Genotype[SS186]	0.0198093	0.0060279	10.7995	0.0010*	0.0079876	0.031631
Genotype[SS187]	0.0099368	0.0064424	2.37906	0.123	-0.002698	0.0225713
Genotype[SS188]	0.002849	0.0064424	0.19556	0.6583	-0.009786	0.0154835
Genotype[SS189]	-0.002141	0.00852	0.0631304	0.8016	-0.01885	0.0145684
Genotype[SS190]	-0.010134	0.0060279	2.82623	0.0927	-0.021955	0.0016879
Genotype[SS191]	0.0129877	0.0069573	3.48488	0.0619	-0.000657	0.0266321
Genotype[SS192]	0.0099544	0.00852	1.36506	0.2427	-0.006755	0.0266636
Genotype[SS193]	-0.014722	0.0060279	5.96516	0.0146*	-0.026544	-0.002901
Genotype[SS194]	-0.020087	0.0060279	11.1043	0.0009*	-0.031909	-0.008265
Genotype[SS195]	0.0206969	0.00852	5.90105	0.0151*	0.0039878	0.037406
Genotype[SS196]	0.0365188	0.0076202	22.9667	<.0001*	0.0215743	0.0514632
Genotype[SS197]	-0.017094	0.0064426	7.04001	0.0080*	-0.029729	-0.004459
Genotype[SS198]	0.0040056	0.0069569	0.331511	0.5648	-0.009638	0.0176493
Genotype[SS199]	-0.010366	0.0060279	2.95727	0.0855	-0.022188	0.0014557
Genotype[SS200]	-0.017826	0.0069575	6.56453	0.0104*	-0.031471	-0.004181
Genotype[SS201]	-0.008095	0.0060279	1.80343	0.1793	-0.019917	0.0037267
Genotype[SS202]	-0.005668	0.0064423	0.774074	0.379	-0.018302	0.0069663
Genotype[SS203]	0.0143977	0.0064423	4.99469	0.0254*	0.0017634	0.027032
Genotype[SS204]	-0.029303	0.0060279	23.6319	<.0001*	-0.041125	-0.017482
Genotype[SS205]	4.61e-05	0.0069572	4.3915e-05	0.9947	-0.013598	0.0136902
Genotype[SS206]	0.0049209	0.0060279	0.666424	0.4143	-0.006901	0.0167426
Genotype[SS207]	0.0281318	0.00852	10.9022	0.0010*	0.0114226	0.0448409
Genotype[SS208]	-0.028788	0.0060279	22.8078	<.0001*	-0.04061	-0.016966
Genotype[SS209]	0.0019127	0.0060279	0.100679	0.751	-0.009909	0.0137344
Genotype[SS210]	0.006181	0.0060279	1.05145	0.3052	-0.005641	0.0180027
Genotype[SS211]	0.0021197	0.0060279	0.123655	0.7251	-0.009702	0.0139414
Genotype[SS212]	-0.001535	0.0060279	0.0648866	0.7989	-0.013357	0.0102862
Genotype[SS213]	0.005007	0.0060279	0.689963	0.4062	-0.006815	0.0168287
Genotype[SS214]	-0.003317	0.0069569	0.227351	0.6335	-0.016961	0.0103265
Genotype[SS215]	0.0116627	0.0064424	3.27725	0.0702	-0.000972	0.0242972
Genotype[SS216]	-0.025266	0.0064424	15.3803	<.0001*	-0.0379	-0.012631
Genotype[SS217]	-0.000154	0.0064423	0.0005698	0.981	-0.012788	0.0124805
Genotype[SS218]	-0.016246	0.0060279	7.26404	0.0070*	-0.028068	-0.004425
Genotype[SS219]	0.0254235	0.0069569	13.3546	0.0003*	0.0117798	0.0390671
Genotype[SS220]	0.0013708	0.0064423	0.0452747	0.8315	-0.011264	0.0140051
Genotype[SS221]	0.0236969	0.0069571	11.6016	0.0007*	0.0100528	0.0373409
Genotype[SS222]	0.0077289	0.0069571	1.23417	0.2666	-0.005915	0.021373
Genotype[SS223]	0.0102882	0.0060279	2.91304	0.0879	-0.001533	0.0221099
Genotype[SS224]	0.0133243	0.0069569	3.66819	0.0555	-0.000319	0.026968
Genotype[SS225]	-0.015819	0.0064426	6.02912	0.0141*	-0.028454	-0.003184
Genotype[SS226]	-0.003421	0.00852	0.161237	0.688	-0.02013	0.013288
Genotype[SS227]	-0.00385	0.0069569	0.306307	0.58	-0.017494	0.0097934
Genotype[SS228]	-0.010396	0.0060279	2.97461	0.0846	-0.022218	0.0014253
Genotype[SS229]	-0.003207	0.0064423	0.247887	0.6186	-0.015842	0.0094268
Genotype[SS230]	0.0022138	0.0069579	0.101231	0.7504	-0.011432	0.0158593
Genotype[SS231]	0.0035085	0.0060279	0.338768	0.5605	-0.008313	0.0153302
Genotype[SS232]	0.0248229	0.0098366	6.36814	0.0116*	0.0055317	0.044114
Genotype[SS233]	-0.028118	0.00852	10.8915	0.0010*	-0.044827	-0.011409
Genotype[SS234]	0.0137643	0.00852	2.60991	0.1062	-0.002945	0.0304734
Genotype[SS235]	-0.000355	0.0076204	0.0021678	0.9629	-0.0153	0.01459
Genotype[SS236]	-0.004151	0.0064424	0.415171	0.5194	-0.016786	0.0084834
Genotype[SS237]	0.0117013	0.0076202	2.35795	0.1246	-0.003243	0.0266457
Genotype[SS238]	-0.00688	0.0060279	1.30268	0.2537	-0.018702	0.0049418
Genotype[SS239]	-0.007763	0.0060279	1.65871	0.1978	-0.019585	0.0040583
Genotype[SS240]	0.0165495	0.0060279	7.53761	0.0060*	0.0047278	0.0283712
Genotype[SS241]	-0.002419	0.00852	0.0805794	0.7765	-0.019128	0.0142906
Genotype[SS242]	-0.001999	0.0064424	0.0962536	0.7564	-0.014633	0.0106358
Genotype[SS243]	0.0052879	0.0098367	0.288982	0.5909	-0.014003	0.0245792
Genotype[SS244]	-0.005163	0.0069569	0.550847	0.458	-0.018807	0.0084803
Genotype[SS245]	-0.011574	0.0060279	3.6865	0.0549	-0.023395	0.000248
Genotype[SS246]	0.0139227	0.0076202	3.33823	0.0677	-0.001022	0.0288671
Genotype[SS247]	-0.000837	0.0064424	0.0168816	0.8966	-0.013472	0.0117974
Genotype[SS248]	0.0225849	0.0120456	3.51541	0.0608	-0.001039	0.0462083
Genotype[SS249]	0.0125492	0.0069569	3.25385	0.0713	-0.001094	0.0261929
Genotype[SS250]	-0.022114	0.0076202	8.42148	0.0037*	-0.037058	-0.007169
Genotype[SS251]	0.0209568	0.0064423	10.5821	0.0011*	0.0083225	0.0335911
Genotype[SS252]	-0.001203	0.0069569	0.0298994	0.8627	-0.014847	0.0124407
Genotype[SS253]	0.0062691	0.0064424	0.946938	0.3305	-0.006365	0.0189036
Genotype[SS254]	0.0019832	0.00852	0.054182	0.8159	-0.014726	0.0186923
Genotype[SS255]	0.0143066	0.0064424	4.93152	0.0264*	0.0016721	0.0269411
Genotype[SS256]	-0.008719	0.00852	1.04719	0.3062	-0.025428	0.0079904
Genotype[SS257]	0.013904	0.0064426	4.65751	0.0309*	0.001269	0.0265389
Genotype[SS258]	0.0124916	0.0076202	2.68722	0.1012	-0.002453	0.027436
Genotype[SS259]	-0.000601	0.0060279	0.0099349	0.9206	-0.012423	0.0112209
Genotype[SS260]	-0.000547	0.0060279	0.0082314	0.9277	-0.012369	0.0112748
Genotype[SS261]	-0.00281	0.0064444	0.190138	0.6628	-0.015448	0.0098284
Genotype[SS262]	0.0139672	0.00852	2.68743	0.1011	-0.002742	0.0306763
Genotype[SS263]	0.0154494	0.0069569	4.93156	0.0264*	0.0018057	0.0290931
Genotype[SS264]	0.0103105	0.0069569	2.19643	0.1383	-0.003333	0.0239541
Genotype[SS265]	-0.018136	0.0060279	9.05214	0.0026*	-0.029958	-0.006314
Genotype[SS266]	0.0003778	0.0060279	0.0039273	0.95	-0.011444	0.0121995
Genotype[SS267]	0.0055751	0.0060279	0.855405	0.355	-0.006247	0.0173968
Genotype[SS268]	0.0128174	0.0060279	4.52134	0.0335*	0.0009957	0.0246391
Genotype[SS269]	0.0115612	0.0060279	3.67848	0.0551	-0.000261	0.0233829
Genotype[SS270]	0.0167348	0.0064426	6.7472	0.0094*	0.0040999	0.0293697
Genotype[SS271]	-0.008323	0.00852	0.954209	0.3287	-0.025032	0.0083865
Genotype[SS272]	0.0177624	0.00852	4.34631	0.0371*	0.0010533	0.0344715
Genotype[SS273]	-0.020887	0.0060279	12.0068	0.0005*	-0.032709	-0.009066
Genotype[SS274]	-0.005217	0.0069569	0.562361	0.4533	-0.018861	0.0084266
Genotype[SS275]	0.0090927	0.0060279	2.27539	0.1314	-0.002729	0.0209144
Genotype[SS276]	0.0097707	0.0060279	2.62736	0.105	-0.002051	0.0215924
Genotype[SS277]	0.0031616	0.0069569	0.206524	0.6495	-0.010482	0.0168053
Genotype[SS278]	0.0032285	0.0060279	0.286856	0.5922	-0.008593	0.0150502
Genotype[SS279]	-0.004578	0.0060279	0.576912	0.4475	-0.0164	0.0072432
Genotype[SS280]	-0.008219	0.0069569	1.39575	0.2374	-0.021863	0.0054246
Genotype[SS281]	-0.003774	0.0076202	0.245253	0.6204	-0.018718	0.0111707
Genotype[SS282]	-0.008406	0.0076218	1.21643	0.2701	-0.023354	0.0065414
Genotype[SS283]	0.0120291	0.0064423	3.48649	0.0619	-0.000605	0.0246634
Genotype[SS284]	-0.001667	0.00852	0.0382875	0.8449	-0.018376	0.015042
Genotype[SS285]	0.023927	0.00852	7.88671	0.0050*	0.0072179	0.0406361
Genotype[SS286]	-0.007844	0.0060279	1.69326	0.1932	-0.019666	0.0039779
Genotype[SS287]	0.0309919	0.0098367	9.9265	0.0016*	0.0117005	0.0502833
Genotype[SS288]	-0.018514	0.00852	4.72176	0.0298*	-0.035223	-0.001805
Genotype[SS289]	0.0128459	0.0060279	4.54145	0.0331*	0.0010242	0.0246676
Genotype[SS290]	-0.011436	0.0069569	2.70209	0.1002	-0.02508	0.0022078
Genotype[SS291]	-0.006158	0.0064423	0.913775	0.3391	-0.018793	0.006476
Genotype[SS292]	-0.006288	0.0064423	0.952821	0.329	-0.018923	0.0063458
Genotype[SS293]	0.0149684	0.0098366	2.31557	0.1281	-0.004323	0.0342595
Genotype[SS294]	-0.005822	0.00852	0.466924	0.4944	-0.022531	0.0108872
Genotype[SS295]	-0.011958	0.0060279	3.93516	0.0473*	-0.023779	-0.000136
Genotype[SS296]	-0.013525	0.00852	2.52004	0.1124	-0.030234	0.0031839
Genotype[SS297]	0.0103526	0.0069569	2.21442	0.1367	-0.003291	0.0239963
Genotype[SS298]	0.0027649	0.0076202	0.131652	0.7167	-0.01218	0.0177093
Genotype[SS299]	-0.000109	0.0060279	0.0003246	0.9856	-0.01193	0.0117131
Genotype[SS300]	-0.00283	0.0060279	0.220453	0.6387	-0.014652	0.0089914
Genotype[SS301]	0.0012994	0.0069572	0.0348817	0.8518	-0.012345	0.0149436
Genotype[SS302]	0.0057017	0.0069573	0.671631	0.4125	-0.007943	0.019346
Genotype[SS303]	0.009796	0.0060279	2.64098	0.1041	-0.002026	0.0216177
Genotype[SS304]	-0.01609	0.0064424	6.23801	0.0125*	-0.028725	-0.003456
Genotype[SS305]	0.0105103	0.0060279	3.04015	0.0812	-0.001311	0.022332
Genotype[SS306]	0.0014232	0.0064424	0.0488011	0.8252	-0.011211	0.0140577
Genotype[SS307]	-0.013969	0.0064424	4.70161	0.0301*	-0.026604	-0.001335
Genotype[SS308]	0.0083064	0.0064423	1.66244	0.1973	-0.004328	0.0209407
Genotype[SS309]	-0.021027	0.0069569	9.13531	0.0025*	-0.034671	-0.007383
Genotype[SS310]	0.0007903	0.0069569	0.0129054	0.9096	-0.012853	0.014434
Genotype[SS311]	0.0024193	0.0060279	0.161086	0.6882	-0.009402	0.014241
Genotype[SS312]	-0.006772	0.0064423	1.10488	0.2932	-0.019406	0.0058626
Genotype[SS313]	-0.014477	0.0064423	5.04955	0.0246*	-0.027111	-0.001842
Genotype[SS314]	-0.008509	0.0060279	1.9925	0.1581	-0.02033	0.0033129
Genotype[SS315]	-0.008918	0.0060279	2.18898	0.139	-0.02074	0.0029033
Genotype[SS316]	-0.002779	0.0060279	0.212601	0.6447	-0.014601	0.0090423
Genotype[SS317]	-0.001187	0.0060279	0.0388079	0.8438	-0.013009	0.0106342
Genotype[SS318]	-0.011174	0.0064423	3.00849	0.0828	-0.023808	0.0014602
Genotype[SS319]	-0.005932	0.0060279	0.968348	0.3251	-0.017753	0.00589
Genotype[SS320]	-0.012471	0.0064424	3.74705	0.0529	-0.025105	0.0001638
Genotype[SS321]	-0.007561	0.0069572	1.18105	0.2771	-0.021205	0.0060834
Genotype[SS322]	0.0075485	0.0060279	1.56813	0.2105	-0.004273	0.0193702
Genotype[SS323]	0.0227102	0.0060279	14.1941	0.0002*	0.0108885	0.0345319
Genotype[SS324]	-0.013793	0.0060279	5.2355	0.0221*	-0.025614	-0.001971
Genotype[SS325]	0.0003706	0.0060279	0.0037807	0.951	-0.011451	0.0121923
Genotype[SS326]	-0.024973	0.0060279	17.164	<.0001*	-0.036795	-0.013152
Genotype[SS327]	-0.01	0.00852	1.37749	0.2405	-0.026709	0.0067095
Genotype[SS328]	-0.005144	0.0060279	0.728091	0.3935	-0.016965	0.0066782
Genotype[SS329]	-0.015958	0.00852	3.50815	0.0611	-0.032667	0.0007511
Genotype[SS330]	0.001525	0.0060279	0.0640036	0.8003	-0.010297	0.0133467
Genotype[SS331]	-0.00179	0.00852	0.044163	0.8336	-0.0185	0.0149186
Genotype[SS332]	0.0068268	0.0069569	0.962924	0.3265	-0.006817	0.0204704
Genotype[SS333]	-0.011104	0.0060279	3.39342	0.0655	-0.022926	0.0007175
Genotype[SS334]	0.0148218	0.0076204	3.78309	0.0518	-0.000123	0.0297667
Genotype[SS335]	-0.009791	0.0076202	1.65076	0.1989	-0.024735	0.0051538
Genotype[SS336]	0.0021085	0.0069569	0.091858	0.7618	-0.011535	0.0157522
Genotype[SS337]	-0.010349	0.0069572	2.21253	0.1369	-0.023993	0.0032956
Genotype[SS338]	0.0150884	0.0060279	6.26543	0.0123*	0.0032667	0.0269101
Genotype[SS339]	0.0260483	0.0060279	18.6735	<.0001*	0.0142266	0.03787
Genotype[SS340]	-0.006591	0.0064423	1.04655	0.3063	-0.019225	0.0060438
Genotype[SS341]	-0.00453	0.0060279	0.564709	0.4524	-0.016352	0.0072919
Genotype[SS342]	-0.009082	0.0064424	1.98749	0.1586	-0.021717	0.0035522
Genotype[SS343]	-0.017404	0.0076202	5.2162	0.0224*	-0.032348	-0.002459
Genotype[SS344]	-0.000338	0.0064426	0.0027541	0.9581	-0.012973	0.0122969
Genotype[SS345]	-0.020776	0.0060279	11.8797	0.0006*	-0.032598	-0.008955
Genotype[SS346]	-0.01846	0.0064424	8.21086	0.0042*	-0.031095	-0.005826
Genotype[SS347]	0.0157706	0.0064426	5.99212	0.0144*	0.0031357	0.0284056
Genotype[SS348]	0.001235	0.0064441	0.0367268	0.848	-0.011403	0.0138728
Genotype[SS349]	-0.002734	0.00852	0.102953	0.7483	-0.019443	0.0139754
Genotype[SS350]	-0.012506	0.0060279	4.30443	0.0380*	-0.024328	-0.000684
Genotype[SS351]	0.0321976	0.0064423	24.9787	<.0001*	0.0195633	0.0448319
Genotype[SS352]	0.0131668	0.0060279	4.77118	0.0289*	0.0013451	0.0249885
Genotype[SS353]	-0.003571	0.0069572	0.263456	0.6078	-0.017215	0.0100733
Genotype[SS354]	0.0095139	0.0060279	2.49105	0.1145	-0.002308	0.0213356
Treatment Effect[E1]	-0.000609	0.0006065	1.0093	0.3151	-0.001799	0.0005801
Treatment Effect[E2]	0.0009211	0.0006285	2.14793	0.1428	-0.000311	0.0021537
Treatment Effect[E3]	-0.000224	0.0006048	0.136943	0.7113	-0.00141	0.0009623
Year[2018]	0.0008506	0.0003791	5.03416	0.0249*	0.0001071	0.0015941

## Sheet: Table S7
Table S7 Overdispersion parameter estimated by Maximum Likelihood using Generalised Linear Model (GLM) for Fiber Fineness (MIC) in 355 upland cotton accessions under four treatment Effects (E1-E4) across two years 2018 and 2019
Term	Estimate	Std Error	L-R ChiSquare	Prob>ChiSq	Lower CL	Upper CL
Intercept	0.0063961	0.0015514	16.9971	<.0001*	0.0033535	0.0094386
Genotype[SS001]	0.0210834	0.0245678	0.736463	0.3908	-0.027098	0.0692647
Genotype[SS002]	0.00865	0.0262566	0.108532	0.7418	-0.042843	0.0601434
Genotype[SS003]	0.0094036	0.0262639	0.128195	0.7203	-0.042104	0.0609113
Genotype[SS004]	0.193991	0.0310535	39.0251	<.0001*	0.133091	0.254892
Genotype[SS005]	-0.018361	0.0262577	0.488987	0.4844	-0.069857	0.0331341
Genotype[SS006]	-0.003921	0.0310583	0.0159342	0.8995	-0.064831	0.0569897
Genotype[SS007]	0.0331501	0.0347247	0.911367	0.3398	-0.03495	0.101251
Genotype[SS008]	0.0694834	0.0347247	4.00391	0.0454*	0.0013827	0.137584
Genotype[SS009]	0.0060121	0.0283542	0.0449594	0.8321	-0.049595	0.0616193
Genotype[SS010]	0.0048233	0.0245678	0.0385446	0.8444	-0.043358	0.0530046
Genotype[SS011]	0.0700447	0.0262566	7.1166	0.0076*	0.0185513	0.121538
Genotype[SS012]	-0.05933	0.0262568	5.10582	0.0238*	-0.110824	-0.007836
Genotype[SS013]	-0.052235	0.0245678	4.52049	0.0335*	-0.100416	-0.004053
Genotype[SS014]	-0.051594	0.0245678	4.41029	0.0357*	-0.099775	-0.003413
Genotype[SS015]	-0.011072	0.0262566	0.177815	0.6733	-0.062565	0.0404214
Genotype[SS016]	-0.03	0.0245678	1.49112	0.222	-0.078181	0.0181812
Genotype[SS017]	-0.141948	0.0347247	16.7101	<.0001*	-0.210048	-0.073847
Genotype[SS018]	-0.017241	0.0262577	0.431135	0.5114	-0.068736	0.0342544
Genotype[SS019]	0.10219	0.0283542	12.9891	0.0003*	0.0465828	0.157797
Genotype[SS020]	-0.030684	0.0283542	1.17112	0.2792	-0.086292	0.0249226
Genotype[SS021]	0.0720086	0.0262566	7.52126	0.0061*	0.0205152	0.123502
Genotype[SS022]	0.019409	0.0245678	0.624128	0.4295	-0.028772	0.0675903
Genotype[SS023]	0.0575278	0.0347247	2.7446	0.0976	-0.010573	0.125628
Genotype[SS024]	0.0345328	0.0347247	0.988979	0.32	-0.033568	0.102634
Genotype[SS025]	0.0243892	0.0310583	0.616652	0.4323	-0.036521	0.0852994
Genotype[SS026]	0.022143	0.0262654	0.71073	0.3992	-0.029368	0.0736535
Genotype[SS027]	0.0227234	0.0262566	0.748976	0.3868	-0.02877	0.0742167
Genotype[SS028]	0.0240539	0.0262566	0.839257	0.3596	-0.027439	0.0755473
Genotype[SS029]	-0.06665	0.0245678	7.3598	0.0067*	-0.114831	-0.018469
Genotype[SS030]	0.0215039	0.0310583	0.479378	0.4887	-0.039406	0.0824141
Genotype[SS031]	0.0439569	0.0262568	2.80265	0.0941	-0.007537	0.0954507
Genotype[SS032]	-0.001137	0.0245678	0.0021414	0.9631	-0.049318	0.0470444
Genotype[SS033]	0.0247615	0.0283552	0.762583	0.3825	-0.030848	0.0803705
Genotype[SS034]	-0.166821	0.0245678	46.1074	<.0001*	-0.215002	-0.11864
Genotype[SS035]	-0.003545	0.0262568	0.0182284	0.8926	-0.055039	0.0479488
Genotype[SS036]	-0.02353	0.0262566	0.803073	0.3702	-0.075023	0.0279637
Genotype[SS037]	0.0256044	0.0262568	0.950923	0.3295	-0.025889	0.0770982
Genotype[SS038]	-0.037848	0.0245678	2.37325	0.1234	-0.086029	0.0103337
Genotype[SS039]	-0.001035	0.0347247	0.0008889	0.9762	-0.069136	0.0670653
Genotype[SS040]	0.0204118	0.0262566	0.604342	0.4369	-0.031082	0.0719051
Genotype[SS041]	-0.016841	0.0283542	0.352793	0.5525	-0.072449	0.0387657
Genotype[SS042]	0.0109593	0.0262566	0.174215	0.6764	-0.040534	0.0624526
Genotype[SS043]	0.0111923	0.0262568	0.181701	0.6699	-0.040301	0.0626861
Genotype[SS044]	-0.028379	0.0347247	0.667929	0.4138	-0.09648	0.0397212
Genotype[SS045]	0.0419359	0.0262568	2.55086	0.1102	-0.009558	0.0934297
Genotype[SS046]	0.0721216	0.0347247	4.31373	0.0378*	0.004021	0.140222
Genotype[SS047]	-0.00161	0.0245678	0.0042942	0.9478	-0.049791	0.0465713
Genotype[SS048]	0.0205302	0.0310583	0.436949	0.5086	-0.04038	0.0814404
Genotype[SS049]	0.0173986	0.0283553	0.376498	0.5395	-0.038211	0.0730078
Genotype[SS050]	-0.034953	0.0262566	1.77211	0.1831	-0.086446	0.0165404
Genotype[SS051]	0.0464526	0.0310584	2.23698	0.1347	-0.014458	0.107363
Genotype[SS052]	-0.035687	0.0262566	1.84733	0.1741	-0.08718	0.0158062
Genotype[SS053]	0.0214646	0.0310584	0.477625	0.4895	-0.039446	0.082375
Genotype[SS054]	0.0442973	0.0245678	3.25105	0.0714	-0.003884	0.0924786
Genotype[SS055]	0.0408919	0.0283555	2.0797	0.1493	-0.014718	0.0965014
Genotype[SS056]	-0.097947	0.0262566	13.9156	0.0002*	-0.14944	-0.046453
Genotype[SS057]	0.0127715	0.0245678	0.270244	0.6032	-0.03541	0.0609528
Genotype[SS058]	0.0459767	0.0245678	3.50223	0.0613	-0.002205	0.094158
Genotype[SS059]	0.141353	0.0262568	28.9819	<.0001*	0.0898596	0.192847
Genotype[SS060]	0.0107776	0.0245678	0.192447	0.6609	-0.037404	0.0589589
Genotype[SS061]	-0.072063	0.0245678	8.60394	0.0034*	-0.120245	-0.023882
Genotype[SS062]	0.0184808	0.0262579	0.49536	0.4815	-0.033015	0.0699767
Genotype[SS063]	0.145436	0.0347247	17.5415	<.0001*	0.0773353	0.213536
Genotype[SS064]	0.0639464	0.0347247	3.39121	0.0655	-0.004154	0.132047
Genotype[SS065]	-0.173029	0.0347247	24.829	<.0001*	-0.241129	-0.104928
Genotype[SS066]	0.0690286	0.0347247	3.95167	0.0468*	0.000928	0.137129
Genotype[SS067]	0.0357887	0.0347247	1.06222	0.3027	-0.032312	0.103889
Genotype[SS068]	0.0059438	0.0347247	0.0292993	0.8641	-0.062157	0.0740445
Genotype[SS069]	-0.062832	0.0400906	2.45627	0.1171	-0.141456	0.0157921
Genotype[SS070]	-0.013709	0.0347247	0.155868	0.693	-0.08181	0.0543912
Genotype[SS071]	0.0356447	0.0347247	1.05369	0.3047	-0.032456	0.103745
Genotype[SS072]	-0.181015	0.0347247	27.1737	<.0001*	-0.249115	-0.112914
Genotype[SS073]	-0.129112	0.0347247	13.8247	0.0002*	-0.197213	-0.061012
Genotype[SS074]	0.0474595	0.0347247	1.86797	0.1717	-0.020641	0.11556
Genotype[SS075]	0.0230635	0.0347247	0.441137	0.5066	-0.045037	0.0911641
Genotype[SS076]	0.0663568	0.0347247	3.65169	0.056	-0.001744	0.134457
Genotype[SS077]	0.082794	0.040091	4.26485	0.0389*	0.0041693	0.161419
Genotype[SS078]	0.0575182	0.0347247	2.74368	0.0976	-0.010582	0.125619
Genotype[SS079]	-0.004937	0.0347247	0.0202112	0.8869	-0.073037	0.0631639
Genotype[SS080]	0.0322086	0.0347247	0.860333	0.3536	-0.035892	0.100309
Genotype[SS081]	-0.078399	0.0347247	5.09736	0.0240*	-0.1465	-0.010299
Genotype[SS082]	0.0062319	0.0347247	0.0322079	0.8576	-0.061869	0.0743325
Genotype[SS083]	0.0100342	0.0347247	0.0835001	0.7726	-0.058066	0.0781348
Genotype[SS084]	-0.076435	0.0310573	6.05697	0.0139*	-0.137343	-0.015527
Genotype[SS085]	-0.069837	0.028355	6.06613	0.0138*	-0.125446	-0.014228
Genotype[SS086]	-0.003655	0.0347247	0.0110777	0.9162	-0.071755	0.0644458
Genotype[SS087]	0.028657	0.0245678	1.3606	0.2434	-0.019524	0.0768382
Genotype[SS088]	-0.145719	0.0283542	26.4117	<.0001*	-0.201326	-0.090112
Genotype[SS089]	0.0148484	0.0283542	0.274235	0.6005	-0.040759	0.0704555
Genotype[SS090]	-0.033813	0.0283555	1.42201	0.2331	-0.089423	0.0217962
Genotype[SS091]	0.0475052	0.0262566	3.27345	0.0704	-0.003988	0.0989986
Genotype[SS092]	-0.041958	0.0245678	2.91669	0.0877	-0.090139	0.0062236
Genotype[SS093]	-0.002334	0.028355	0.0067736	0.9344	-0.057942	0.053275
Genotype[SS094]	0.111751	0.0310583	12.9463	0.0003*	0.0508406	0.172661
Genotype[SS095]	-0.020901	0.0245678	0.723803	0.3949	-0.069083	0.0272798
Genotype[SS096]	-0.007231	0.0283555	0.0650297	0.7987	-0.06284	0.0483786
Genotype[SS097]	0.0319543	0.0310573	1.0586	0.3035	-0.028954	0.0928624
Genotype[SS098]	-0.015014	0.0245678	0.37347	0.5411	-0.063195	0.0331673
Genotype[SS099]	-0.006729	0.0262566	0.0656773	0.7977	-0.058222	0.0447644
Genotype[SS100]	0.0968357	0.0347247	7.77667	0.0053*	0.0287351	0.164936
Genotype[SS101]	-0.066335	0.0262566	6.38275	0.0115*	-0.117828	-0.014842
Genotype[SS102]	0.0070494	0.0347247	0.0412118	0.8391	-0.061051	0.07515
Genotype[SS103]	0.0062781	0.0347247	0.0326872	0.8565	-0.061823	0.0743787
Genotype[SS104]	0.0288795	0.0262566	1.20977	0.2714	-0.022614	0.0803729
Genotype[SS105]	0.0396556	0.0262568	2.28099	0.131	-0.011838	0.0911494
Genotype[SS106]	0.0379491	0.0262566	2.08894	0.1484	-0.013544	0.0894425
Genotype[SS107]	0.0620491	0.0245678	6.37881	0.0115*	0.0138679	0.11023
Genotype[SS108]	-0.015047	0.0245678	0.375126	0.5402	-0.063228	0.0331341
Genotype[SS109]	-0.073244	0.0245678	8.88818	0.0029*	-0.121425	-0.025063
Genotype[SS110]	-0.013301	0.0245678	0.293135	0.5882	-0.061483	0.0348798
Genotype[SS111]	0.0212503	0.0245678	0.748169	0.3871	-0.026931	0.0694316
Genotype[SS112]	0.0351728	0.0262577	1.79433	0.1804	-0.016323	0.0866683
Genotype[SS113]	0.0556365	0.0245678	5.12846	0.0235*	0.0074552	0.103818
Genotype[SS114]	-0.044342	0.0245678	3.25754	0.0711	-0.092523	0.0038397
Genotype[SS115]	0.0219901	0.0262568	0.701407	0.4023	-0.029504	0.0734839
Genotype[SS116]	-0.008385	0.0245678	0.116472	0.7329	-0.056566	0.0397968
Genotype[SS117]	-0.073859	0.0245678	9.038	0.0026*	-0.12204	-0.025677
Genotype[SS118]	-0.005711	0.0262579	0.0473122	0.8278	-0.057207	0.0457845
Genotype[SS119]	0.024071	0.0262568	0.840434	0.3593	-0.027423	0.0755648
Genotype[SS120]	0.0208669	0.0245678	0.72141	0.3957	-0.027314	0.0690481
Genotype[SS121]	-0.035681	0.0245678	2.10931	0.1464	-0.083862	0.0125003
Genotype[SS122]	0.091761	0.0245678	13.9503	0.0002*	0.0435798	0.139942
Genotype[SS123]	-0.014434	0.0262577	0.302175	0.5825	-0.065929	0.0370615
Genotype[SS124]	0.01177	0.0245678	0.229519	0.6319	-0.036411	0.0599512
Genotype[SS125]	-0.051533	0.0245678	4.39981	0.0359*	-0.099714	-0.003351
Genotype[SS126]	-0.02699	0.0245678	1.20687	0.272	-0.075171	0.0211916
Genotype[SS127]	-0.001825	0.0245678	0.005517	0.9408	-0.050006	0.0463565
Genotype[SS128]	-0.078104	0.0245678	10.1068	0.0015*	-0.126285	-0.029923
Genotype[SS129]	0.0410857	0.0245678	2.79672	0.0945	-0.007096	0.0892669
Genotype[SS130]	-0.018766	0.0245678	0.583471	0.445	-0.066947	0.0294151
Genotype[SS131]	0.0303767	0.0262566	1.33846	0.2473	-0.021117	0.0818701
Genotype[SS132]	-0.002854	0.0262566	0.0118164	0.9134	-0.054348	0.0486392
Genotype[SS133]	-0.005211	0.0245678	0.0449882	0.832	-0.053392	0.0429703
Genotype[SS134]	0.0420255	0.0245678	2.92613	0.0872	-0.006156	0.0902067
Genotype[SS135]	0.0083917	0.0245678	0.116671	0.7327	-0.03979	0.0565729
Genotype[SS136]	0.0424992	0.0245678	2.99247	0.0837	-0.005682	0.0906805
Genotype[SS137]	0.0130635	0.0245678	0.282739	0.5949	-0.035118	0.0612448
Genotype[SS138]	0.0389447	0.0347247	1.25782	0.2621	-0.029156	0.107045
Genotype[SS139]	0.0005492	0.0262579	0.0004375	0.9833	-0.050947	0.0520452
Genotype[SS140]	-0.046153	0.0245678	3.52906	0.0603	-0.094334	0.0020287
Genotype[SS141]	0.0392371	0.0245678	2.55072	0.1102	-0.008944	0.0874184
Genotype[SS142]	-0.028669	0.0245678	1.36174	0.2432	-0.07685	0.0195122
Genotype[SS143]	0.0209534	0.0262579	0.636779	0.4249	-0.030543	0.0724494
Genotype[SS144]	-0.033591	0.0245678	1.86944	0.1715	-0.081772	0.0145904
Genotype[SS145]	0.0217222	0.0262568	0.684421	0.4081	-0.029772	0.073216
Genotype[SS146]	0.0721138	0.0245678	8.61598	0.0033*	0.0239325	0.120295
Genotype[SS147]	0.0567026	0.0245678	5.32689	0.0210*	0.0085213	0.104884
Genotype[SS148]	-0.089952	0.0245678	13.4057	0.0003*	-0.138133	-0.041771
Genotype[SS149]	0.0092949	0.0262636	0.125251	0.7234	-0.042212	0.0608018
Genotype[SS150]	0.0321748	0.0245678	1.71514	0.1903	-0.016006	0.0803561
Genotype[SS151]	0.0680433	0.0245678	7.67078	0.0056*	0.0198621	0.116225
Genotype[SS152]	0.0548928	0.0245678	4.99228	0.0255*	0.0067115	0.103074
Genotype[SS153]	0.0240859	0.0245678	0.96116	0.3269	-0.024095	0.0722672
Genotype[SS154]	0.0063024	0.0245678	0.0658076	0.7975	-0.041879	0.0544836
Genotype[SS155]	-0.046711	0.0245678	3.61501	0.0573	-0.094892	0.0014701
Genotype[SS156]	0.0367998	0.0245678	2.24367	0.1342	-0.011381	0.0849811
Genotype[SS157]	-0.049441	0.0245678	4.04988	0.0442*	-0.097622	-0.00126
Genotype[SS158]	-6.786e-05	0.0245678	7.6293e-06	0.9978	-0.048249	0.0481134
Genotype[SS159]	0.0153901	0.0245678	0.392419	0.531	-0.032791	0.0635713
Genotype[SS160]	-0.012225	0.0245678	0.247624	0.6188	-0.060407	0.0359559
Genotype[SS161]	0.0484923	0.0245678	3.89595	0.0484*	0.000311	0.0966736
Genotype[SS162]	0.0241538	0.0245678	0.966583	0.3255	-0.024027	0.0723351
Genotype[SS163]	-0.072271	0.0245678	8.65362	0.0033*	-0.120452	-0.02409
Genotype[SS164]	-0.043057	0.0245678	3.07149	0.0797	-0.091238	0.0051246
Genotype[SS165]	-0.031831	0.0245678	1.67864	0.1951	-0.080012	0.0163507
Genotype[SS166]	-0.014659	0.0245678	0.356046	0.5507	-0.062841	0.0335218
Genotype[SS167]	0.0558546	0.0245678	5.16875	0.0230*	0.0076733	0.104036
Genotype[SS168]	0.16481	0.0262566	39.3993	<.0001*	0.113317	0.216303
Genotype[SS169]	0.0027865	0.0245678	0.012864	0.9097	-0.045395	0.0509677
Genotype[SS170]	-0.065065	0.0245678	7.01398	0.0081*	-0.113246	-0.016884
Genotype[SS171]	0.0584242	0.0245678	5.65528	0.0174*	0.0102429	0.106606
Genotype[SS172]	0.0065476	0.0245678	0.0710289	0.7898	-0.041634	0.0547289
Genotype[SS173]	-0.058705	0.0283552	4.28628	0.0384*	-0.114314	-0.003096
Genotype[SS174]	0.0462262	0.0245678	3.54034	0.0599	-0.001955	0.0944075
Genotype[SS175]	0.0158446	0.0245678	0.415942	0.519	-0.032337	0.0640259
Genotype[SS176]	-0.043993	0.0245678	3.20651	0.0733	-0.092174	0.0041884
Genotype[SS177]	-0.007018	0.0245678	0.0816055	0.7751	-0.055199	0.0411631
Genotype[SS178]	-0.040857	0.0245678	2.76562	0.0963	-0.089038	0.0073247
Genotype[SS179]	0.0237387	0.0245678	0.933648	0.3339	-0.024443	0.07192
Genotype[SS180]	0.05347	0.0245678	4.73683	0.0295*	0.0052887	0.101651
Genotype[SS181]	0.0135601	0.0245678	0.304646	0.581	-0.034621	0.0617414
Genotype[SS182]	0.0567887	0.0245678	5.34308	0.0208*	0.0086074	0.10497
Genotype[SS183]	0.0148552	0.0245678	0.365616	0.5454	-0.033326	0.0630365
Genotype[SS184]	-0.091123	0.0245678	13.757	0.0002*	-0.139304	-0.042942
Genotype[SS185]	-0.009015	0.0245678	0.134644	0.7137	-0.057196	0.0391664
Genotype[SS186]	-0.064862	0.0245678	6.97035	0.0083*	-0.113044	-0.016681
Genotype[SS187]	-0.073742	0.0262568	7.88751	0.0050*	-0.125235	-0.022248
Genotype[SS188]	-0.074528	0.0262568	8.05661	0.0045*	-0.126022	-0.023034
Genotype[SS189]	0.0243561	0.0347247	0.49197	0.483	-0.043745	0.0924567
Genotype[SS190]	0.0524916	0.0245678	4.56508	0.0326*	0.0043103	0.100673
Genotype[SS191]	0.0048069	0.0283555	0.0287375	0.8654	-0.050803	0.0604164
Genotype[SS192]	0.061998	0.0347247	3.1877	0.0742	-0.006103	0.130099
Genotype[SS193]	0.090933	0.0245678	13.6997	0.0002*	0.0427518	0.139114
Genotype[SS194]	0.0479036	0.0245678	3.80194	0.0512	-0.000278	0.0960849
Genotype[SS195]	0.113403	0.0347247	10.6653	0.0011*	0.0453024	0.181504
Genotype[SS196]	-0.028152	0.0310576	0.821633	0.3647	-0.089061	0.0327569
Genotype[SS197]	0.0167335	0.0262577	0.406126	0.5239	-0.034762	0.0682289
Genotype[SS198]	0.047867	0.0283542	2.84994	0.0914	-0.00774	0.103474
Genotype[SS199]	-0.033065	0.0245678	1.81133	0.1783	-0.081246	0.0151166
Genotype[SS200]	-0.000413	0.0283563	0.0002122	0.9884	-0.056024	0.0551982
Genotype[SS201]	0.0003109	0.0245678	0.0001602	0.9899	-0.04787	0.0484922
Genotype[SS202]	0.0357435	0.0262566	1.85317	0.1734	-0.01575	0.0872369
Genotype[SS203]	0.0321475	0.0262566	1.49905	0.2208	-0.019346	0.0836408
Genotype[SS204]	0.0391392	0.0245678	2.53801	0.1111	-0.009042	0.0873205
Genotype[SS205]	-0.005052	0.0283553	0.0317386	0.8586	-0.060661	0.0505576
Genotype[SS206]	0.0080122	0.0245678	0.106359	0.7443	-0.040169	0.0561935
Genotype[SS207]	-0.104553	0.0347247	9.06561	0.0026*	-0.172654	-0.036453
Genotype[SS208]	0.0509233	0.0245678	4.29637	0.0382*	0.0027421	0.0991046
Genotype[SS209]	-0.017667	0.0245678	0.517105	0.4721	-0.065848	0.0305146
Genotype[SS210]	-0.084383	0.0262651	10.3217	0.0013*	-0.135893	-0.032873
Genotype[SS211]	0.0205635	0.0245678	0.700585	0.4026	-0.027618	0.0687447
Genotype[SS212]	0.0321232	0.0245678	1.70965	0.191	-0.016058	0.0803045
Genotype[SS213]	0.0596768	0.0245678	5.90037	0.0151*	0.0114955	0.107858
Genotype[SS214]	-0.016322	0.0283542	0.331388	0.5648	-0.07193	0.0392846
Genotype[SS215]	0.0676804	0.0262568	6.64417	0.0099*	0.0161866	0.119174
Genotype[SS216]	0.0846558	0.0262568	10.3951	0.0013*	0.033162	0.13615
Genotype[SS217]	0.0026198	0.0262566	0.0099553	0.9205	-0.048874	0.0541131
Genotype[SS218]	0.0229576	0.0245678	0.873212	0.3501	-0.025224	0.0711388
Genotype[SS219]	-0.038557	0.0283542	1.84913	0.1739	-0.094164	0.0170503
Genotype[SS220]	0.0458764	0.0262566	3.05282	0.0806	-0.005617	0.0973698
Genotype[SS221]	-0.062157	0.028355	4.80527	0.0284*	-0.117766	-0.006548
Genotype[SS222]	0.0158203	0.028355	0.311293	0.5769	-0.039788	0.071429
Genotype[SS223]	-0.0332	0.0245678	1.82614	0.1766	-0.081381	0.0149817
Genotype[SS224]	0.0152621	0.0283542	0.289729	0.5904	-0.040345	0.0708692
Genotype[SS225]	0.103543	0.0262568	15.5511	<.0001*	0.0520497	0.155037
Genotype[SS226]	-0.004376	0.0347247	0.0158829	0.8997	-0.072477	0.0637244
Genotype[SS227]	0.0014311	0.0283542	0.0025473	0.9597	-0.054176	0.0570382
Genotype[SS228]	-0.029411	0.0245678	1.43315	0.2313	-0.077592	0.0187701
Genotype[SS229]	-0.017824	0.0262566	0.460803	0.4972	-0.069317	0.0336697
Genotype[SS230]	-0.081644	0.0262566	9.66882	0.0019*	-0.133138	-0.030151
Genotype[SS231]	0.0799147	0.0245678	10.5809	0.0011*	0.0317334	0.128096
Genotype[SS232]	-0.017151	0.0347247	0.243951	0.6214	-0.085252	0.0509496
Genotype[SS233]	-0.050536	0.0347247	2.118	0.1456	-0.118637	0.0175645
Genotype[SS234]	-0.025886	0.0347247	0.555706	0.456	-0.093986	0.0422148
Genotype[SS235]	-0.03339	0.0310583	1.15576	0.2823	-0.0943	0.0275205
Genotype[SS236]	-0.005982	0.0262568	0.0518963	0.8198	-0.057475	0.0455123
Genotype[SS237]	-0.116297	0.0310573	14.0219	0.0002*	-0.177205	-0.055389
Genotype[SS238]	-0.012827	0.0245678	0.272586	0.6016	-0.061008	0.0353545
Genotype[SS239]	0.0284544	0.0245678	1.34142	0.2468	-0.019727	0.0766356
Genotype[SS240]	0.0055708	0.0245678	0.051417	0.8206	-0.04261	0.0537521
Genotype[SS241]	-0.289035	0.0347247	69.2825	<.0001*	-0.357136	-0.220934
Genotype[SS242]	0.0519369	0.0262568	3.91261	0.0479*	0.0004431	0.103431
Genotype[SS243]	-0.120928	0.040091	9.09833	0.0026*	-0.199553	-0.042303
Genotype[SS244]	-0.117962	0.0283542	17.3082	<.0001*	-0.17357	-0.062355
Genotype[SS245]	0.0068878	0.0245678	0.0786015	0.7792	-0.041293	0.0550691
Genotype[SS246]	-0.00813	0.0310573	0.0685188	0.7935	-0.069038	0.0527786
Genotype[SS247]	-0.067071	0.0262568	6.52515	0.0106*	-0.118565	-0.015578
Genotype[SS248]	0.0260581	0.0490942	0.281726	0.5956	-0.070223	0.12234
Genotype[SS249]	0.0433351	0.0283542	2.33584	0.1264	-0.012272	0.0989422
Genotype[SS250]	-0.086384	0.0310573	7.73648	0.0054*	-0.147293	-0.025476
Genotype[SS251]	-0.025599	0.0262566	0.950508	0.3296	-0.077092	0.0258947
Genotype[SS252]	-0.059757	0.0262568	5.17956	0.0229*	-0.111251	-0.008263
Genotype[SS253]	0.0490148	0.0262568	3.48473	0.0619	-0.002479	0.100509
Genotype[SS254]	0.147614	0.0347247	18.0708	<.0001*	0.0795135	0.215715
Genotype[SS255]	-0.032759	0.0310573	1.11262	0.2915	-0.093668	0.0281487
Genotype[SS256]	0.0105916	0.0347247	0.0930342	0.7604	-0.057509	0.0786922
Genotype[SS257]	0.0059975	0.0262579	0.0521703	0.8193	-0.045498	0.0574935
Genotype[SS258]	0.022894	0.0310573	0.543396	0.461	-0.038014	0.0838022
Genotype[SS259]	-0.141604	0.0245678	33.2215	<.0001*	-0.189785	-0.093423
Genotype[SS260]	-0.015061	0.0245678	0.375841	0.5398	-0.063243	0.0331198
Genotype[SS261]	-0.046838	0.0262651	3.18004	0.0745	-0.098348	0.0046723
Genotype[SS262]	-0.072837	0.0347247	4.39969	0.0359*	-0.140937	-0.004736
Genotype[SS263]	0.0122777	0.0310531	0.156322	0.6926	-0.048622	0.0731777
Genotype[SS264]	-0.042119	0.0283542	2.20654	0.1374	-0.097726	0.0134885
Genotype[SS265]	-0.02572	0.0245678	1.09602	0.2951	-0.073901	0.022461
Genotype[SS266]	0.0105882	0.0245678	0.185743	0.6665	-0.037593	0.0587695
Genotype[SS267]	0.0091288	0.0245678	0.138069	0.7102	-0.039052	0.0573101
Genotype[SS268]	-0.031904	0.0245678	1.68643	0.1941	-0.080086	0.0162769
Genotype[SS269]	0.0799881	0.0245678	10.6003	0.0011*	0.0318068	0.128169
Genotype[SS270]	-0.003129	0.0262577	0.014199	0.9051	-0.054624	0.0483666
Genotype[SS271]	-0.008792	0.0400907	0.0480975	0.8264	-0.087417	0.0698319
Genotype[SS272]	-0.035393	0.0347247	1.03886	0.3081	-0.103494	0.0327076
Genotype[SS273]	-0.006116	0.0245678	0.0619814	0.8034	-0.054298	0.0420649
Genotype[SS274]	0.0486971	0.0283542	2.94964	0.0859	-0.00691	0.104304
Genotype[SS275]	0.0226335	0.0245678	0.848733	0.3569	-0.025548	0.0708148
Genotype[SS276]	0.037086	0.0245678	2.2787	0.1312	-0.011095	0.0852672
Genotype[SS277]	-0.066965	0.0283542	5.57774	0.0182*	-0.122572	-0.011358
Genotype[SS278]	0.020873	0.0262651	0.631556	0.4268	-0.030637	0.0723829
Genotype[SS279]	-0.036271	0.0245678	2.17962	0.1398	-0.084452	0.0119105
Genotype[SS280]	0.045338	0.0283542	2.55675	0.1098	-0.010269	0.100945
Genotype[SS281]	-0.081838	0.0310573	6.94355	0.0084*	-0.142746	-0.02093
Genotype[SS282]	0.0180157	0.028355	0.403685	0.5252	-0.037593	0.0736244
Genotype[SS283]	-0.017014	0.0262566	0.419909	0.517	-0.068508	0.034479
Genotype[SS284]	-0.040953	0.0347247	1.39092	0.2382	-0.109054	0.0271472
Genotype[SS285]	-0.044224	0.0347247	1.62196	0.2028	-0.112325	0.0238765
Genotype[SS286]	-0.049354	0.0245678	4.03561	0.0445*	-0.097535	-0.001173
Genotype[SS287]	0.0316415	0.0400913	0.622894	0.43	-0.046984	0.110267
Genotype[SS288]	0.0406782	0.0347247	1.37229	0.2414	-0.027422	0.108779
Genotype[SS289]	0.0357353	0.0262651	1.85114	0.1737	-0.015775	0.0872453
Genotype[SS290]	-0.072405	0.0283542	6.52083	0.0107*	-0.128012	-0.016798
Genotype[SS291]	0.0297193	0.0262566	1.28115	0.2577	-0.021774	0.0812127
Genotype[SS292]	-0.036326	0.0262566	1.91407	0.1665	-0.087819	0.0151673
Genotype[SS293]	0.0478528	0.0400907	1.42471	0.2326	-0.030771	0.126477
Genotype[SS294]	0.0175862	0.0347247	0.256487	0.6125	-0.050514	0.0856868
Genotype[SS295]	-0.009643	0.0245678	0.15406	0.6947	-0.057824	0.0385383
Genotype[SS296]	-0.080624	0.0347247	5.39075	0.0202*	-0.148724	-0.012523
Genotype[SS297]	0.0306564	0.0283542	1.16898	0.2796	-0.024951	0.0862635
Genotype[SS298]	-0.028706	0.0310573	0.854337	0.3553	-0.089615	0.0322018
Genotype[SS299]	-0.008776	0.0245678	0.127616	0.7209	-0.056958	0.0394048
Genotype[SS300]	0.0189382	0.0245678	0.594218	0.4408	-0.029243	0.0671195
Genotype[SS301]	-0.106725	0.0283552	14.1666	0.0002*	-0.162334	-0.051116
Genotype[SS302]	0.0118682	0.0283555	0.175185	0.6755	-0.043741	0.0674778
Genotype[SS303]	-0.050043	0.0245678	4.1491	0.0417*	-0.098224	-0.001862
Genotype[SS304]	-0.050705	0.0262568	3.72921	0.0535	-0.102199	0.0007888
Genotype[SS305]	0.0606118	0.0245678	6.08671	0.0136*	0.0124305	0.108793
Genotype[SS306]	-0.020263	0.0262568	0.595536	0.4403	-0.071756	0.0312311
Genotype[SS307]	0.018198	0.0262568	0.480356	0.4883	-0.033296	0.0696918
Genotype[SS308]	-0.006683	0.0245678	0.0739878	0.7856	-0.054864	0.0414987
Genotype[SS309]	0.061866	0.0283542	4.76067	0.0291*	0.0062589	0.117473
Genotype[SS310]	-0.011008	0.0283542	0.150717	0.6979	-0.066615	0.0445994
Genotype[SS311]	0.021824	0.0245678	0.78911	0.3744	-0.026357	0.0700053
Genotype[SS312]	-0.005275	0.0262566	0.0403542	0.8408	-0.056768	0.0462188
Genotype[SS313]	0.0483471	0.0262566	3.3905	0.0656	-0.003146	0.0998405
Genotype[SS314]	0.0233574	0.0245678	0.903892	0.3417	-0.024824	0.0715387
Genotype[SS315]	-0.038778	0.0245678	2.49137	0.1145	-0.086959	0.0094033
Genotype[SS316]	0.0085438	0.0245678	0.120941	0.728	-0.039637	0.0567251
Genotype[SS317]	-0.036302	0.0245678	2.18341	0.1395	-0.084483	0.011879
Genotype[SS318]	-0.124685	0.028358	19.332	<.0001*	-0.1803	-0.069071
Genotype[SS319]	0.0767929	0.0245678	9.77036	0.0018*	0.0286116	0.124974
Genotype[SS320]	0.0231872	0.0262568	0.779849	0.3772	-0.028307	0.074681
Genotype[SS321]	0.0331436	0.0283552	1.36626	0.2425	-0.022465	0.0887526
Genotype[SS322]	0.0047049	0.0245678	0.0366744	0.8481	-0.043476	0.0528861
Genotype[SS323]	-0.05805	0.0245678	5.58303	0.0181*	-0.106231	-0.009869
Genotype[SS324]	-0.02267	0.0245678	0.851501	0.3561	-0.070852	0.0255109
Genotype[SS325]	-0.009869	0.0245678	0.161381	0.6879	-0.058051	0.0383118
Genotype[SS326]	0.0617737	0.0245678	6.32232	0.0119*	0.0135925	0.109955
Genotype[SS327]	-0.035119	0.0347247	1.02286	0.3118	-0.10322	0.0329813
Genotype[SS328]	-0.023623	0.0245678	0.924545	0.3363	-0.071804	0.0245585
Genotype[SS329]	-0.012344	0.0347247	0.126357	0.7222	-0.080444	0.0557571
Genotype[SS330]	0.0142055	0.0245678	0.334334	0.5631	-0.033976	0.0623868
Genotype[SS331]	0.0053585	0.0347247	0.0238124	0.8774	-0.062742	0.0734591
Genotype[SS332]	-0.150607	0.0310631	23.5072	<.0001*	-0.211527	-0.089688
Genotype[SS333]	-0.124239	0.0245678	25.573	<.0001*	-0.17242	-0.076057
Genotype[SS334]	-0.042973	0.0310583	1.91439	0.1665	-0.103883	0.0179374
Genotype[SS335]	0.0405813	0.0310573	1.70736	0.1913	-0.020327	0.101489
Genotype[SS336]	0.0177612	0.0283542	0.392379	0.5311	-0.037846	0.0733683
Genotype[SS337]	-0.018924	0.0283553	0.445411	0.5045	-0.074533	0.0366851
Genotype[SS338]	0.0575639	0.0245678	5.48995	0.0191*	0.0093826	0.105745
Genotype[SS339]	0.0457526	0.0245678	3.46817	0.0626	-0.002429	0.0939339
Genotype[SS340]	0.0240137	0.0262566	0.836452	0.3604	-0.02748	0.0755071
Genotype[SS341]	-0.013324	0.0245678	0.294119	0.5876	-0.061505	0.0348575
Genotype[SS342]	0.0607891	0.0262568	5.36002	0.0206*	0.0092953	0.112283
Genotype[SS343]	0.0364984	0.0310576	1.38106	0.2399	-0.02441	0.0974071
Genotype[SS344]	0.0758647	0.0262579	8.34754	0.0039*	0.0243688	0.127361
Genotype[SS345]	0.0124675	0.0245678	0.257529	0.6118	-0.035714	0.0606488
Genotype[SS346]	-0.061268	0.0262568	5.44477	0.0196*	-0.112762	-0.009774
Genotype[SS347]	0.123301	0.0262577	22.0507	<.0001*	0.0718059	0.174797
Genotype[SS348]	0.0688635	0.0262639	6.87478	0.0087*	0.0173558	0.120371
Genotype[SS349]	-0.032271	0.0347247	0.863661	0.3527	-0.100371	0.0358298
Genotype[SS350]	-0.039086	0.0245678	2.53108	0.1116	-0.087267	0.0090955
Genotype[SS351]	-0.049977	0.0262566	3.62292	0.057	-0.10147	0.0015166
Genotype[SS352]	-0.00151	0.0245678	0.0037764	0.951	-0.049691	0.0466715
Genotype[SS353]	0.0047149	0.0283552	0.0276496	0.8679	-0.050894	0.060324
Genotype[SS354]	-0.002453	0.0245678	0.0099703	0.9205	-0.050634	0.0457281
Treatment Effect[E1]	0.0060983	0.0024749	6.07145	0.0137*	0.0012446	0.0109521
Treatment Effect[E2]	-0.003646	0.0025485	2.04651	0.1526	-0.008644	0.0013522
Treatment Effect[E3]	-0.001244	0.0024594	0.25603	0.6129	-0.006068	0.0035788
Year[2018]	0.0017723	0.0015448	1.31627	0.2513	-0.001257	0.0048018

## Sheet: Table S8
Table S8 Overdispersion parameter estimated by Maximum Likelihood using Generalised Linear Model (GLM) for Fiber Strength (FS) in 355 upland cotton accessions under four treatment Effects (E1-E4) across two years 2018 and 2019
Term	Estimate	Std Error	L-R ChiSquare	Prob>ChiSq	Lower CL	Upper CL
Intercept	0.0032137	0.0009546	11.333	0.0008*	0.0013415	0.0050858
Genotype[SS001]	0.0070425	0.0149156	0.222931	0.6368	-0.02221	0.0362947
Genotype[SS002]	-0.000259	0.0172209	0.0002257	0.988	-0.034032	0.0335144
Genotype[SS003]	0.0075147	0.0149156	0.253827	0.6144	-0.021737	0.0367669
Genotype[SS004]	-0.003645	0.0188529	0.0373867	0.8467	-0.040619	0.0333284
Genotype[SS005]	0.0300113	0.0159417	3.54408	0.0598	-0.001253	0.0612757
Genotype[SS006]	-0.036636	0.0172149	4.52897	0.0333*	-0.070397	-0.002874
Genotype[SS007]	-0.005227	0.0210819	0.0614802	0.8042	-0.046573	0.0361179
Genotype[SS008]	-0.025784	0.0210819	1.49584	0.2213	-0.067129	0.0155612
Genotype[SS009]	-0.013994	0.0188554	0.550832	0.458	-0.050973	0.0229846
Genotype[SS010]	0.0078888	0.0149156	0.279726	0.5969	-0.021363	0.0371409
Genotype[SS011]	-0.003729	0.0159409	0.0547133	0.8151	-0.034992	0.0275341
Genotype[SS012]	-0.025948	0.015941	2.64956	0.1036	-0.057211	0.0053152
Genotype[SS013]	0.024045	0.0149156	2.59876	0.1069	-0.005207	0.0532972
Genotype[SS014]	-0.003467	0.0172241	0.040523	0.8405	-0.037247	0.0303121
Genotype[SS015]	-0.021564	0.0159409	1.82989	0.1761	-0.052827	0.0096991
Genotype[SS016]	-0.028294	0.0149156	3.59827	0.0578	-0.057546	0.0009585
Genotype[SS017]	0.0179188	0.0210819	0.722435	0.3953	-0.023426	0.059264
Genotype[SS018]	0.118322	0.0159417	55.0888	<.0001*	0.0870575	0.149586
Genotype[SS019]	-0.00175	0.0172143	0.0103293	0.919	-0.03551	0.0320107
Genotype[SS020]	0.0095061	0.0172143	0.304949	0.5808	-0.024254	0.0432663
Genotype[SS021]	0.0213728	0.0159409	1.79763	0.18	-0.00989	0.0526356
Genotype[SS022]	-0.024613	0.0149156	2.72302	0.0989	-0.053865	0.004639
Genotype[SS023]	-0.006592	0.0421439	0.0244644	0.8757	-0.089243	0.0760598
Genotype[SS024]	-0.015042	0.0210819	0.509115	0.4755	-0.056388	0.0263028
Genotype[SS025]	0.0205285	0.018856	1.18525	0.2763	-0.016452	0.0575084
Genotype[SS026]	-0.010934	0.0159462	0.470136	0.4929	-0.042207	0.0203395
Genotype[SS027]	0.003263	0.0149156	0.0478587	0.8268	-0.025989	0.0325152
Genotype[SS028]	-0.027268	0.0159409	2.92607	0.0872	-0.058531	0.0039948
Genotype[SS029]	0.037508	0.0159417	5.53575	0.0186*	0.0062435	0.0687725
Genotype[SS030]	-0.004924	0.018856	0.0681837	0.794	-0.041904	0.0320563
Genotype[SS031]	0.0363229	0.015941	5.19192	0.0227*	0.0050597	0.0675861
Genotype[SS032]	0.002518	0.0149156	0.0284988	0.8659	-0.026734	0.0317702
Genotype[SS033]	-0.053413	0.017215	9.62667	0.0019*	-0.087175	-0.019651
Genotype[SS034]	-0.003419	0.0149156	0.0525562	0.8187	-0.032672	0.0258328
Genotype[SS035]	-0.025089	0.015941	2.47698	0.1155	-0.056352	0.0061745
Genotype[SS036]	-0.006278	0.0159409	0.155096	0.6937	-0.037541	0.024985
Genotype[SS037]	-0.011508	0.015941	0.521158	0.4703	-0.042771	0.0197551
Genotype[SS038]	0.0130994	0.0149156	0.771286	0.3798	-0.016153	0.0423515
Genotype[SS039]	0.0034827	0.0210819	0.0272907	0.8688	-0.037863	0.0448279
Genotype[SS040]	0.0346692	0.0159409	4.73003	0.0296*	0.0034064	0.065932
Genotype[SS041]	-0.067009	0.0188529	12.633	0.0004*	-0.103982	-0.030035
Genotype[SS042]	0.0160235	0.0159409	1.01039	0.3148	-0.015239	0.0472863
Genotype[SS043]	-0.008888	0.015941	0.310877	0.5771	-0.040151	0.022375
Genotype[SS044]	-0.018858	0.0210819	0.800142	0.3711	-0.060203	0.0224874
Genotype[SS045]	-0.050913	0.015941	10.2007	0.0014*	-0.082177	-0.01965
Genotype[SS046]	0.0404515	0.0210819	3.68172	0.055	-0.000894	0.0817967
Genotype[SS047]	-0.00044	0.0149156	0.0008719	0.9764	-0.029693	0.0288118
Genotype[SS048]	0.0200566	0.018856	1.13139	0.2875	-0.016923	0.0570365
Genotype[SS049]	0.157876	0.017215	84.1045	<.0001*	0.124114	0.191637
Genotype[SS050]	0.0121315	0.0159409	0.579165	0.4466	-0.019131	0.0433943
Genotype[SS051]	0.0392293	0.0188562	4.32828	0.0375*	0.0022491	0.0762095
Genotype[SS052]	-0.071284	0.0159409	19.9968	<.0001*	-0.102547	-0.040021
Genotype[SS053]	-0.022771	0.0188562	1.45839	0.2272	-0.059752	0.0142088
Genotype[SS054]	0.0051105	0.0149156	0.117395	0.7319	-0.024142	0.0343627
Genotype[SS055]	-0.027065	0.0210831	1.64801	0.1992	-0.068413	0.0142823
Genotype[SS056]	0.0231386	0.0159409	2.10693	0.1466	-0.008124	0.0544014
Genotype[SS057]	-0.001006	0.0149156	0.0045529	0.9462	-0.030259	0.0282457
Genotype[SS058]	0.006436	0.0149156	0.186188	0.6661	-0.022816	0.0356882
Genotype[SS059]	0.0532677	0.015941	11.1659	0.0008*	0.0220045	0.0845308
Genotype[SS060]	-0.008602	0.0159461	0.290985	0.5896	-0.039875	0.0226712
Genotype[SS061]	0.025471	0.0149156	2.91614	0.0877	-0.003781	0.0547232
Genotype[SS062]	0.0006036	0.0159417	0.0014336	0.9698	-0.030661	0.0318681
Genotype[SS063]	0.067191	0.0210819	10.1579	0.0014*	0.0258457	0.108536
Genotype[SS064]	0.0103852	0.0243396	0.182054	0.6696	-0.037349	0.0581194
Genotype[SS065]	0.0541302	0.0210819	6.59267	0.0102*	0.012785	0.0954755
Genotype[SS066]	0.0811746	0.0210819	14.8259	0.0001*	0.0398293	0.12252
Genotype[SS067]	0.0027526	0.0210819	0.0170479	0.8961	-0.038593	0.0440978
Genotype[SS068]	0.0064221	0.0210819	0.0927979	0.7606	-0.034923	0.0477674
Genotype[SS069]	-0.012662	0.0243396	0.270631	0.6029	-0.060396	0.0350722
Genotype[SS070]	-0.018002	0.0210819	0.729165	0.3932	-0.059347	0.0233432
Genotype[SS071]	-0.043216	0.0210819	4.20216	0.0404*	-0.084561	-0.001871
Genotype[SS072]	-0.001686	0.0210819	0.0063938	0.9363	-0.043031	0.0396595
Genotype[SS073]	0.0563641	0.0210819	7.14805	0.0075*	0.0150189	0.0977094
Genotype[SS074]	0.0037337	0.0210819	0.0313669	0.8594	-0.037611	0.045079
Genotype[SS075]	0.045445	0.0243396	3.48615	0.0619	-0.002289	0.0931792
Genotype[SS076]	0.0259503	0.0243396	1.13673	0.2863	-0.021784	0.0736845
Genotype[SS077]	-0.016761	0.0243396	0.474215	0.4911	-0.064495	0.0309732
Genotype[SS078]	-0.108118	0.0210819	26.3011	<.0001*	-0.149463	-0.066772
Genotype[SS079]	0.0022556	0.0210819	0.011447	0.9148	-0.03909	0.0436008
Genotype[SS080]	-0.019915	0.0210819	0.892355	0.3448	-0.06126	0.0214303
Genotype[SS081]	-0.004372	0.0243395	0.0322691	0.8574	-0.052106	0.0433618
Genotype[SS082]	-0.025177	0.0210819	1.42625	0.2324	-0.066522	0.0161681
Genotype[SS083]	0.0034797	0.0210819	0.0272435	0.8689	-0.037866	0.0448249
Genotype[SS084]	0.0326144	0.0172143	3.58957	0.0581	-0.001146	0.0663746
Genotype[SS085]	-0.034684	0.0172149	4.05929	0.0439*	-0.068445	-0.000923
Genotype[SS086]	-0.018074	0.0210819	0.735021	0.3913	-0.059419	0.023271
Genotype[SS087]	-0.025525	0.0149156	2.92861	0.087	-0.054778	0.0037268
Genotype[SS088]	-0.033514	0.0172143	3.79026	0.0516	-0.067274	0.0002464
Genotype[SS089]	-0.01126	0.0172143	0.42788	0.513	-0.045021	0.0224999
Genotype[SS090]	0.0414129	0.0172151	5.78698	0.0161*	0.0076511	0.0751748
Genotype[SS091]	-0.02655	0.0159409	2.77391	0.0958	-0.057812	0.0047132
Genotype[SS092]	0.0058678	0.0159453	0.135422	0.7129	-0.025404	0.0371393
Genotype[SS093]	-0.054412	0.0172149	9.99031	0.0016*	-0.088173	-0.02065
Genotype[SS094]	-0.015785	0.018856	0.700769	0.4025	-0.052765	0.0211952
Genotype[SS095]	-0.00692	0.0149156	0.215221	0.6427	-0.036172	0.0223325
Genotype[SS096]	-0.001818	0.0172151	0.011157	0.9159	-0.03558	0.0319435
Genotype[SS097]	-0.005774	0.0210803	0.075021	0.7842	-0.047116	0.0355683
Genotype[SS098]	-0.027706	0.0149156	3.45038	0.0632	-0.056958	0.0015461
Genotype[SS099]	-0.045603	0.0159409	8.18403	0.0042*	-0.076866	-0.01434
Genotype[SS100]	0.0319433	0.0210819	2.29583	0.1297	-0.009402	0.0732885
Genotype[SS101]	-0.019507	0.0159409	1.49752	0.2211	-0.05077	0.0117555
Genotype[SS102]	0.056245	0.0210819	7.11787	0.0076*	0.0148998	0.0975903
Genotype[SS103]	-0.057263	0.0210819	7.37779	0.0066*	-0.098608	-0.015918
Genotype[SS104]	-0.022541	0.0172167	1.71419	0.1904	-0.056306	0.0112237
Genotype[SS105]	-0.005814	0.015941	0.133011	0.7153	-0.037077	0.0254493
Genotype[SS106]	-0.033118	0.0159409	4.31631	0.0377*	-0.064381	-0.001855
Genotype[SS107]	-0.029434	0.0149156	3.89417	0.0485*	-0.058686	-0.000182
Genotype[SS108]	0.0174884	0.015941	1.20356	0.2726	-0.013775	0.0487516
Genotype[SS109]	-0.032408	0.0149156	4.72094	0.0298*	-0.06166	-0.003156
Genotype[SS110]	-0.03306	0.0149156	4.91284	0.0267*	-0.062313	-0.003808
Genotype[SS111]	0.0167909	0.0149156	1.26725	0.2603	-0.012461	0.046043
Genotype[SS112]	0.0101284	0.0159417	0.403663	0.5252	-0.021136	0.0413928
Genotype[SS113]	0.0662201	0.0149156	19.7104	<.0001*	0.0369679	0.0954722
Genotype[SS114]	0.0194116	0.0159462	1.48187	0.2235	-0.011862	0.0506849
Genotype[SS115]	0.0422564	0.015941	7.02672	0.0080*	0.0109933	0.0735196
Genotype[SS116]	-0.00545	0.0149156	0.133507	0.7148	-0.034702	0.0238022
Genotype[SS117]	0.0155176	0.0149156	1.08234	0.2982	-0.013735	0.0447698
Genotype[SS118]	0.0312776	0.0159417	3.84941	0.0498*	1.3037e-05	0.0625421
Genotype[SS119]	0.0103779	0.0149156	0.484102	0.4866	-0.018874	0.0396301
Genotype[SS120]	-0.027274	0.0149156	3.34358	0.0675	-0.056526	0.0019783
Genotype[SS121]	-0.045171	0.0149156	9.17158	0.0025*	-0.074424	-0.015919
Genotype[SS122]	-0.005469	0.0149156	0.134437	0.7139	-0.034721	0.0237833
Genotype[SS123]	-0.052663	0.0159417	10.9128	0.0010*	-0.083927	-0.021398
Genotype[SS124]	0.0796831	0.0149156	28.5396	<.0001*	0.0504309	0.108935
Genotype[SS125]	-0.012746	0.0149156	0.730284	0.3928	-0.041999	0.0165058
Genotype[SS126]	0.000211	0.0149156	0.0002001	0.9887	-0.029041	0.0294632
Genotype[SS127]	-0.001027	0.0149156	0.0047385	0.9451	-0.030279	0.0282254
Genotype[SS128]	0.0298991	0.0149156	4.0182	0.0450*	0.0006469	0.0591513
Genotype[SS129]	0.0402936	0.0149156	7.29771	0.0069*	0.0110414	0.0695457
Genotype[SS130]	-0.029864	0.0149156	4.0089	0.0453*	-0.059117	-0.000612
Genotype[SS131]	0.0323805	0.0159409	4.12613	0.0422*	0.0011176	0.0636433
Genotype[SS132]	0.0206849	0.0159409	1.68378	0.1944	-0.010578	0.0519478
Genotype[SS133]	-0.006362	0.0159461	0.159165	0.6899	-0.037635	0.0249113
Genotype[SS134]	0.0049451	0.0149156	0.109919	0.7402	-0.024307	0.0341973
Genotype[SS135]	0.0179457	0.0149156	1.44755	0.2289	-0.011307	0.0471978
Genotype[SS136]	0.0093805	0.0149156	0.395522	0.5294	-0.019872	0.0386327
Genotype[SS137]	-0.014483	0.0149156	0.942881	0.3315	-0.043736	0.0147688
Genotype[SS138]	0.0112882	0.0210819	0.286701	0.5923	-0.030057	0.0526334
Genotype[SS139]	0.0533633	0.0159417	11.2051	0.0008*	0.0220988	0.0846279
Genotype[SS140]	0.038969	0.0149156	6.82581	0.0090*	0.0097168	0.0682212
Genotype[SS141]	0.0111027	0.0149156	0.554082	0.4567	-0.018149	0.0403549
Genotype[SS142]	0.0405615	0.0149156	7.39511	0.0065*	0.0113093	0.0698137
Genotype[SS143]	-0.017364	0.0159417	1.18642	0.2761	-0.048629	0.0139003
Genotype[SS144]	-0.006827	0.0149156	0.209498	0.6472	-0.036079	0.0224252
Genotype[SS145]	-0.023126	0.015941	2.10453	0.1469	-0.054389	0.0081375
Genotype[SS146]	-0.004723	0.0159461	0.0877235	0.7671	-0.035996	0.0265501
Genotype[SS147]	0.006014	0.0149156	0.162569	0.6868	-0.023238	0.0352662
Genotype[SS148]	-0.013423	0.0149156	0.809882	0.3682	-0.042675	0.0158291
Genotype[SS149]	-0.003125	0.015945	0.0384	0.8446	-0.034396	0.0281464
Genotype[SS150]	-0.001231	0.0149156	0.0068138	0.9342	-0.030483	0.028021
Genotype[SS151]	-0.014766	0.0149156	0.980046	0.3222	-0.044018	0.0144861
Genotype[SS152]	-0.027551	0.0149156	3.41192	0.0647	-0.056803	0.0017009
Genotype[SS153]	-0.032771	0.0149156	4.82727	0.0280*	-0.062023	-0.003519
Genotype[SS154]	0.029662	0.0149156	3.95473	0.0467*	0.0004098	0.0589142
Genotype[SS155]	-0.018344	0.0149156	1.51248	0.2188	-0.047596	0.0109085
Genotype[SS156]	-0.039599	0.0149156	7.04829	0.0079*	-0.068851	-0.010347
Genotype[SS157]	0.0034957	0.0149156	0.0549269	0.8147	-0.025756	0.0327479
Genotype[SS158]	-0.001508	0.0149156	0.0102217	0.9195	-0.03076	0.0277442
Genotype[SS159]	-0.014485	0.0159409	0.825657	0.3635	-0.045748	0.016778
Genotype[SS160]	-0.010266	0.0149156	0.473728	0.4913	-0.039518	0.0189861
Genotype[SS161]	-0.043483	0.0149156	8.49878	0.0036*	-0.072735	-0.014231
Genotype[SS162]	-0.034606	0.0149156	5.38285	0.0203*	-0.063858	-0.005354
Genotype[SS163]	0.0184597	0.0149156	1.53167	0.2159	-0.010792	0.0477119
Genotype[SS164]	0.022209	0.0149156	2.21705	0.1365	-0.007043	0.0514612
Genotype[SS165]	0.0025807	0.0149156	0.0299364	0.8626	-0.026671	0.0318329
Genotype[SS166]	-0.042051	0.0159409	6.95876	0.0083*	-0.073314	-0.010788
Genotype[SS167]	-0.012794	0.0149156	0.73579	0.391	-0.042047	0.0164578
Genotype[SS168]	-0.044041	0.0159409	7.63292	0.0057*	-0.075304	-0.012778
Genotype[SS169]	-0.023273	0.0149156	2.43458	0.1187	-0.052525	0.0059791
Genotype[SS170]	-0.035381	0.0149156	5.62686	0.0177*	-0.064634	-0.006129
Genotype[SS171]	-0.044261	0.0149156	8.80569	0.0030*	-0.073513	-0.015009
Genotype[SS172]	-0.007364	0.0149156	0.243741	0.6215	-0.036616	0.0218883
Genotype[SS173]	-0.017933	0.017215	1.0852	0.2975	-0.051695	0.0158283
Genotype[SS174]	-0.100013	0.0149156	44.9599	<.0001*	-0.129265	-0.07076
Genotype[SS175]	-0.096193	0.0149156	41.5914	<.0001*	-0.125445	-0.066941
Genotype[SS176]	0.0074683	0.0159417	0.21947	0.6394	-0.023796	0.0387329
Genotype[SS177]	-0.018958	0.0149156	1.61549	0.2037	-0.04821	0.0102941
Genotype[SS178]	0.0082207	0.0149156	0.303765	0.5815	-0.021031	0.0374729
Genotype[SS179]	0.0046892	0.0149156	0.0988363	0.7532	-0.024563	0.0339414
Genotype[SS180]	-0.00546	0.0149156	0.133996	0.7143	-0.034712	0.0237922
Genotype[SS181]	-0.045133	0.0149156	9.15589	0.0025*	-0.074385	-0.015881
Genotype[SS182]	-0.008615	0.0149156	0.333574	0.5636	-0.037867	0.0206375
Genotype[SS183]	-0.000609	0.0159417	0.0014611	0.9695	-0.031874	0.0306552
Genotype[SS184]	-0.006009	0.0149156	0.162324	0.687	-0.035262	0.0232428
Genotype[SS185]	0.0367297	0.0149156	6.06388	0.0138*	0.0074775	0.0659819
Genotype[SS186]	-0.018916	0.0149156	1.60831	0.2047	-0.048168	0.0103363
Genotype[SS187]	0.0154119	0.015941	0.934717	0.3336	-0.015851	0.0466751
Genotype[SS188]	-0.039717	0.015941	6.20752	0.0127*	-0.07098	-0.008454
Genotype[SS189]	-0.013111	0.0210819	0.386772	0.534	-0.054456	0.0282342
Genotype[SS190]	0.0368331	0.0159417	5.33839	0.0209*	0.0055688	0.0680975
Genotype[SS191]	0.0104353	0.0172151	0.367446	0.5444	-0.023327	0.0441972
Genotype[SS192]	-0.029754	0.0210819	1.99188	0.1581	-0.071099	0.0115916
Genotype[SS193]	-0.019292	0.0149156	1.67287	0.1959	-0.048544	0.0099604
Genotype[SS194]	-0.011894	0.0149156	0.635848	0.4252	-0.041146	0.0173584
Genotype[SS195]	-0.016925	0.0243398	0.483548	0.4868	-0.06466	0.0308092
Genotype[SS196]	-1.1e-05	0.0188554	3.365e-07	0.9995	-0.03699	0.0369679
Genotype[SS197]	0.0008554	0.0159417	0.0028795	0.9572	-0.030409	0.0321198
Genotype[SS198]	-0.02935	0.0172143	2.90697	0.0882	-0.06311	0.0044101
Genotype[SS199]	-0.004444	0.0149156	0.0887514	0.7658	-0.033696	0.0248086
Genotype[SS200]	-0.002869	0.0172158	0.027777	0.8676	-0.036632	0.0308938
Genotype[SS201]	-0.006681	0.0149156	0.200635	0.6542	-0.035933	0.0225711
Genotype[SS202]	0.0276183	0.0159409	3.00172	0.0832	-0.003645	0.0588811
Genotype[SS203]	-0.028329	0.0172158	2.70782	0.0999	-0.062093	0.0054338
Genotype[SS204]	0.0015794	0.015945	0.0098116	0.9211	-0.029692	0.0328504
Genotype[SS205]	0.0029571	0.017215	0.0295072	0.8636	-0.030804	0.0367187
Genotype[SS206]	0.014986	0.015945	0.883322	0.3473	-0.016285	0.0462569
Genotype[SS207]	0.0869764	0.0210819	17.021	<.0001*	0.0456311	0.128322
Genotype[SS208]	0.0070235	0.0149156	0.221728	0.6377	-0.022229	0.0362757
Genotype[SS209]	0.0074685	0.0149156	0.250715	0.6166	-0.021784	0.0367207
Genotype[SS210]	0.0308386	0.0149156	4.27468	0.0387*	0.0015864	0.0600907
Genotype[SS211]	-0.027573	0.0149156	3.41728	0.0645	-0.056825	0.0016793
Genotype[SS212]	0.0062685	0.0149156	0.176623	0.6743	-0.022984	0.0355207
Genotype[SS213]	0.0319821	0.0149156	4.59757	0.0320*	0.0027299	0.0612342
Genotype[SS214]	-0.016713	0.0172143	0.942568	0.3316	-0.050473	0.0170476
Genotype[SS215]	0.0472165	0.015941	8.77314	0.0031*	0.0159534	0.0784797
Genotype[SS216]	-0.024465	0.015941	2.35527	0.1249	-0.055728	0.0067986
Genotype[SS217]	0.0211989	0.0159409	1.7685	0.1836	-0.010064	0.0524618
Genotype[SS218]	0.017671	0.0149156	1.40358	0.2361	-0.011581	0.0469232
Genotype[SS219]	0.0513367	0.0172143	8.89361	0.0029*	0.0175765	0.0850969
Genotype[SS220]	0.0052258	0.0159409	0.107467	0.743	-0.026037	0.0364886
Genotype[SS221]	0.0269677	0.0172149	2.45402	0.1172	-0.006794	0.0607291
Genotype[SS222]	0.0401507	0.0172149	5.43974	0.0197*	0.0063893	0.0739121
Genotype[SS223]	0.0295219	0.0149156	3.91745	0.0478*	0.0002697	0.0587741
Genotype[SS224]	-0.017386	0.0172143	1.0201	0.3125	-0.051147	0.0163738
Genotype[SS225]	-0.073566	0.0149156	24.3261	<.0001*	-0.102818	-0.044314
Genotype[SS226]	0.0137212	0.0210819	0.423611	0.5151	-0.027624	0.0550665
Genotype[SS227]	0.0073312	0.0172143	0.181373	0.6702	-0.026429	0.0410914
Genotype[SS228]	-0.010764	0.0149156	0.520809	0.4705	-0.040016	0.018488
Genotype[SS229]	-0.026238	0.0159409	2.70923	0.0998	-0.057501	0.0050246
Genotype[SS230]	0.0129191	0.0159409	0.656813	0.4177	-0.018344	0.0441819
Genotype[SS231]	0.0248418	0.0149156	2.77384	0.0958	-0.00441	0.054094
Genotype[SS232]	-0.067063	0.0210819	10.1192	0.0015*	-0.108408	-0.025718
Genotype[SS233]	-0.021064	0.0210819	0.998268	0.3177	-0.062409	0.0202816
Genotype[SS234]	-0.024175	0.0210819	1.31495	0.2515	-0.06552	0.0171704
Genotype[SS235]	0.0054754	0.018856	0.0843214	0.7715	-0.031505	0.0424554
Genotype[SS236]	-0.023764	0.015941	2.22241	0.136	-0.055028	0.0074987
Genotype[SS237]	0.0394187	0.0188554	4.37055	0.0366*	0.0024401	0.0763974
Genotype[SS238]	0.0432632	0.0149156	8.41303	0.0037*	0.014011	0.0725154
Genotype[SS239]	-0.052108	0.0149156	12.2047	0.0005*	-0.08136	-0.022856
Genotype[SS240]	-0.037493	0.0159409	5.53181	0.0187*	-0.068755	-0.00623
Genotype[SS241]	-0.006818	0.0210819	0.104604	0.7464	-0.048164	0.0345268
Genotype[SS242]	0.0566159	0.015941	12.6137	0.0004*	0.0253527	0.087879
Genotype[SS243]	-0.069297	0.0243396	8.10598	0.0044*	-0.117031	-0.021563
Genotype[SS244]	0.0502839	0.0172143	8.53257	0.0035*	0.0165237	0.0840441
Genotype[SS245]	-0.009382	0.0149156	0.395657	0.5293	-0.038634	0.0198701
Genotype[SS246]	-0.048276	0.0188554	6.55538	0.0105*	-0.085255	-0.011298
Genotype[SS247]	0.0379266	0.015941	5.6605	0.0174*	0.0066635	0.0691898
Genotype[SS248]	0.152778	0.0298052	26.2746	<.0001*	0.0943245	0.211231
Genotype[SS249]	-0.016347	0.0172143	0.901724	0.3423	-0.050107	0.0174137
Genotype[SS250]	-0.14766	0.0210804	49.0645	<.0001*	-0.189002	-0.106317
Genotype[SS251]	0.0511949	0.0159409	10.3141	0.0013*	0.0199321	0.0824577
Genotype[SS252]	0.0369715	0.015941	5.37899	0.0204*	0.0057083	0.0682347
Genotype[SS253]	0.0067241	0.015941	0.177927	0.6732	-0.024539	0.0379873
Genotype[SS254]	-0.046361	0.0210819	4.83598	0.0279*	-0.087706	-0.005016
Genotype[SS255]	0.0965005	0.015941	36.646	<.0001*	0.0652374	0.127764
Genotype[SS256]	0.0399667	0.0210819	3.594	0.058	-0.001379	0.0813119
Genotype[SS257]	-0.023262	0.0159417	2.12922	0.1445	-0.054526	0.0080026
Genotype[SS258]	-0.050724	0.0210806	5.7898	0.0161*	-0.092067	-0.009381
Genotype[SS259]	0.0095677	0.0149156	0.411464	0.5212	-0.019684	0.0388199
Genotype[SS260]	-0.003644	0.0159453	0.0522147	0.8193	-0.034915	0.0276279
Genotype[SS261]	0.0303871	0.0159461	3.63137	0.0567	-0.000886	0.0616601
Genotype[SS262]	0.0186156	0.0210819	0.779711	0.3772	-0.02273	0.0599608
Genotype[SS263]	0.0161267	0.0188587	0.73125	0.3925	-0.020859	0.053112
Genotype[SS264]	0.0781748	0.0172143	20.6232	<.0001*	0.0444145	0.111935
Genotype[SS265]	-0.019643	0.0149156	1.73433	0.1879	-0.048895	0.0096092
Genotype[SS266]	-0.016219	0.0149156	1.18244	0.2769	-0.045471	0.0130329
Genotype[SS267]	0.0315405	0.0149156	4.47151	0.0345*	0.0022883	0.0607927
Genotype[SS268]	0.0015743	0.0149156	0.0111398	0.9159	-0.027678	0.0308265
Genotype[SS269]	-0.013796	0.0149156	0.855479	0.355	-0.043048	0.0154564
Genotype[SS270]	0.0553751	0.0159417	12.066	0.0005*	0.0241107	0.0866395
Genotype[SS271]	0.0408745	0.0210819	3.75912	0.0525	-0.000471	0.0822197
Genotype[SS272]	-0.006769	0.0243398	0.0773508	0.7809	-0.054504	0.0409652
Genotype[SS273]	-0.021398	0.0149156	2.05801	0.1514	-0.05065	0.0078545
Genotype[SS274]	0.0126069	0.0172143	0.536343	0.464	-0.021153	0.0463672
Genotype[SS275]	-0.042929	0.0149156	8.28373	0.0040*	-0.072182	-0.013677
Genotype[SS276]	-0.01984	0.0149156	1.76936	0.1835	-0.049093	0.0094118
Genotype[SS277]	-0.009205	0.0172143	0.285923	0.5928	-0.042965	0.0245554
Genotype[SS278]	-0.002746	0.0149156	0.0338862	0.8539	-0.031998	0.0265065
Genotype[SS279]	0.0261847	0.0149156	3.08186	0.0792	-0.003067	0.0554369
Genotype[SS280]	-0.025857	0.0172143	2.25623	0.1331	-0.059617	0.0079031
Genotype[SS281]	0.0118803	0.0188554	0.396994	0.5286	-0.025098	0.048859
Genotype[SS282]	-0.026192	0.0172149	2.31484	0.1281	-0.059953	0.0075696
Genotype[SS283]	0.0400937	0.0159409	6.326	0.0119*	0.0088309	0.0713565
Genotype[SS284]	0.0661106	0.0210819	9.83384	0.0017*	0.0247653	0.107456
Genotype[SS285]	-0.010588	0.0210819	0.25224	0.6155	-0.051933	0.0307572
Genotype[SS286]	0.0396012	0.0149156	7.04908	0.0079*	0.010349	0.0688534
Genotype[SS287]	0.038255	0.0243398	2.47026	0.116	-0.00948	0.0859895
Genotype[SS288]	0.0493199	0.0210819	5.473	0.0193*	0.0079747	0.0906651
Genotype[SS289]	0.0082407	0.0149156	0.305238	0.5806	-0.021012	0.0374928
Genotype[SS290]	-0.029797	0.0172143	2.99611	0.0835	-0.063557	0.0039636
Genotype[SS291]	-0.02605	0.0159409	2.67049	0.1022	-0.057313	0.0052129
Genotype[SS292]	0.0382204	0.0159409	5.74865	0.0165*	0.0069575	0.0694832
Genotype[SS293]	-0.000397	0.0243395	0.0002655	0.987	-0.048131	0.0473374
Genotype[SS294]	0.0205187	0.0243396	0.710676	0.3992	-0.027216	0.0682529
Genotype[SS295]	-0.015315	0.0149156	1.05427	0.3045	-0.044567	0.0139372
Genotype[SS296]	-0.005225	0.0210819	0.0614199	0.8043	-0.04657	0.0361205
Genotype[SS297]	-0.051421	0.0172143	8.92297	0.0028*	-0.085182	-0.017661
Genotype[SS298]	-0.012058	0.0188554	0.408982	0.5225	-0.049037	0.0249203
Genotype[SS299]	0.0679986	0.0149156	20.7833	<.0001*	0.0387464	0.0972508
Genotype[SS300]	-0.040502	0.0149156	7.37355	0.0066*	-0.069755	-0.01125
Genotype[SS301]	0.0413095	0.017215	5.75817	0.0164*	0.0075478	0.0750712
Genotype[SS302]	0.0323851	0.0172151	3.53892	0.0599	-0.001377	0.066147
Genotype[SS303]	-0.001022	0.0149156	0.0046981	0.9454	-0.030275	0.0282298
Genotype[SS304]	0.0507425	0.015941	10.1324	0.0015*	0.0194793	0.0820056
Genotype[SS305]	0.0095093	0.0149156	0.406454	0.5238	-0.019743	0.0387615
Genotype[SS306]	-0.042897	0.015941	7.24143	0.0071*	-0.07416	-0.011634
Genotype[SS307]	0.0047693	0.015941	0.0895121	0.7648	-0.026494	0.0360325
Genotype[SS308]	-0.000281	0.0149156	0.0003552	0.985	-0.029533	0.0289711
Genotype[SS309]	-0.013343	0.0172143	0.600759	0.4383	-0.047103	0.0204177
Genotype[SS310]	0.0159618	0.0172143	0.859776	0.3538	-0.017798	0.049722
Genotype[SS311]	-0.002752	0.0149156	0.0340425	0.8536	-0.032004	0.0265002
Genotype[SS312]	0.0100835	0.0159409	0.400129	0.527	-0.021179	0.0413463
Genotype[SS313]	0.0041233	0.0159409	0.066906	0.7959	-0.02714	0.0353861
Genotype[SS314]	0.0078625	0.0149156	0.277866	0.5981	-0.02139	0.0371147
Genotype[SS315]	0.0002514	0.0149156	0.0002841	0.9866	-0.029001	0.0295036
Genotype[SS316]	-0.038064	0.0149156	6.51247	0.0107*	-0.067316	-0.008812
Genotype[SS317]	0.0076075	0.0149156	0.260138	0.61	-0.021645	0.0368597
Genotype[SS318]	-0.02207	0.0159409	1.9169	0.1662	-0.053333	0.0091924
Genotype[SS319]	-0.005131	0.0149156	0.118326	0.7309	-0.034383	0.0241214
Genotype[SS320]	-0.017496	0.015941	1.20467	0.2724	-0.04876	0.0137667
Genotype[SS321]	-0.000241	0.017215	0.0001964	0.9888	-0.034003	0.0335205
Genotype[SS322]	-0.017836	0.0149156	1.42989	0.2318	-0.047088	0.0114164
Genotype[SS323]	0.0256371	0.0149156	2.95429	0.0856	-0.003615	0.0548893
Genotype[SS324]	-0.010955	0.0149156	0.539397	0.4627	-0.040207	0.0182976
Genotype[SS325]	0.0092533	0.0149156	0.384865	0.535	-0.019999	0.0385055
Genotype[SS326]	0.0446662	0.0149156	8.96755	0.0027*	0.015414	0.0739184
Genotype[SS327]	-0.033385	0.0210819	2.50768	0.1133	-0.07473	0.0079607
Genotype[SS328]	-0.00765	0.0149156	0.263065	0.608	-0.036902	0.021602
Genotype[SS329]	-0.024248	0.0243398	0.99246	0.3191	-0.071982	0.0234867
Genotype[SS330]	0.0155409	0.0149156	1.0856	0.2974	-0.013711	0.0447931
Genotype[SS331]	0.0070774	0.0210819	0.112702	0.7371	-0.034268	0.0484227
Genotype[SS332]	-0.002383	0.0188527	0.015978	0.8994	-0.039357	0.0345904
Genotype[SS333]	0.0154047	0.0149156	1.06665	0.3017	-0.013847	0.0446569
Genotype[SS334]	-0.032883	0.018856	3.04111	0.0812	-0.069863	0.0040974
Genotype[SS335]	0.021039	0.0188554	1.24503	0.2645	-0.01594	0.0580177
Genotype[SS336]	-0.017282	0.0172143	1.0079	0.3154	-0.051042	0.016478
Genotype[SS337]	0.0138727	0.017215	0.6494	0.4203	-0.019889	0.0476343
Genotype[SS338]	0.0109387	0.0149156	0.537836	0.4633	-0.018313	0.0401909
Genotype[SS339]	-0.005288	0.0149156	0.125679	0.723	-0.03454	0.0239644
Genotype[SS340]	-0.021456	0.0159409	1.8116	0.1783	-0.052719	0.0098071
Genotype[SS341]	-0.034324	0.0149156	5.29569	0.0214*	-0.063577	-0.005072
Genotype[SS342]	-0.029789	0.017217	2.99364	0.0836	-0.063555	0.0039764
Genotype[SS343]	-0.0092	0.0188554	0.238082	0.6256	-0.046179	0.0277786
Genotype[SS344]	-0.017181	0.0172179	0.995679	0.3184	-0.050948	0.0165866
Genotype[SS345]	0.0001602	0.0149156	0.0001154	0.9914	-0.029092	0.0294124
Genotype[SS346]	-0.009469	0.015941	0.352834	0.5525	-0.040732	0.0217942
Genotype[SS347]	-0.034973	0.0159417	4.81276	0.0282*	-0.066237	-0.003708
Genotype[SS348]	-0.032866	0.0159453	4.24855	0.0393*	-0.064138	-0.001595
Genotype[SS349]	0.0302516	0.0210819	2.0591	0.1513	-0.011094	0.0715968
Genotype[SS350]	-0.000234	0.0149156	0.0002468	0.9875	-0.029487	0.0290178
Genotype[SS351]	0.0079158	0.0172149	0.211436	0.6456	-0.025846	0.0416772
Genotype[SS352]	-0.012196	0.0149156	0.668521	0.4136	-0.041448	0.0170567
Genotype[SS353]	0.0149726	0.017215	0.756448	0.3844	-0.018789	0.0487343
Genotype[SS354]	0.020394	0.0149156	1.86949	0.1715	-0.008858	0.0496462
Treatment Effect[E1]	-0.001544	0.0015124	1.04216	0.3073	-0.00451	0.0014221
Treatment Effect[E2]	0.0012004	0.0015633	0.589676	0.4425	-0.001865	0.0042663
Treatment Effect[E3]	-0.001422	0.0015049	0.892454	0.3448	-0.004373	0.0015297
Year[2018]	-0.002812	0.0009411	8.92975	0.0028*	-0.004658	-0.000967

## Sheet: Table S9
Table S9 Overdispersion parameter estimated by Maximum Likelihood using Generalised Linear Model (GLM) for Fiber Elongation (FE) in 355 upland cotton accessions under four treatment Effects (E1-E4) across two years 2018 and 2019
Term	Estimate	Std Error	L-R ChiSquare	Prob>ChiSq	Lower CL	Upper CL
Intercept	23.7841	5.0777	21.9402	<.0001*	13.8249	33.7433
Genotype[SS001]	-0.012457	0.0213714	0.339738	0.56	-0.054374	0.0294602
Genotype[SS002]	-0.003821	0.0197782	0.037327	0.8468	-0.042613	0.034971
Genotype[SS003]	0.0170204	0.0185068	0.845824	0.3577	-0.019278	0.0533189
Genotype[SS004]	-0.016243	0.0261411	0.386066	0.5344	-0.067515	0.0350295
Genotype[SS005]	0.0220554	0.0233943	0.888816	0.3458	-0.023829	0.06794
Genotype[SS006]	0.0086683	0.0261411	0.109956	0.7402	-0.042604	0.0599404
Genotype[SS007]	-0.018649	0.0522848	0.127217	0.7213	-0.121198	0.0839007
Genotype[SS008]	0.0124174	0.0301966	0.169102	0.6809	-0.046809	0.071644
Genotype[SS009]	-0.004885	0.0233933	0.0436014	0.8346	-0.050767	0.040998
Genotype[SS010]	0.0240278	0.0197853	1.47483	0.2246	-0.014778	0.062834
Genotype[SS011]	0.0257879	0.0213669	1.45663	0.2275	-0.01612	0.0676961
Genotype[SS012]	-0.007273	0.0197782	0.135219	0.7131	-0.046065	0.0315193
Genotype[SS013]	-0.040015	0.0185068	4.67494	0.0306*	-0.076313	-0.003716
Genotype[SS014]	0.0040941	0.0185068	0.04894	0.8249	-0.032204	0.0403926
Genotype[SS015]	-0.074963	0.0197782	14.3654	0.0002*	-0.113755	-0.03617
Genotype[SS016]	-0.043147	0.0261565	2.7211	0.099	-0.094449	0.0081552
Genotype[SS017]	0.0053192	0.0261559	0.041358	0.8388	-0.045982	0.0566204
Genotype[SS018]	-0.017235	0.0213583	0.651201	0.4197	-0.059127	0.0246558
Genotype[SS019]	-0.016213	0.0233977	0.480175	0.4883	-0.062105	0.029678
Genotype[SS020]	0.0018068	0.0302018	0.003579	0.9523	-0.05743	0.0610435
Genotype[SS021]	-0.018857	0.0261646	0.519434	0.4711	-0.070176	0.032461
Genotype[SS022]	-0.020574	0.0213606	0.927716	0.3355	-0.06247	0.0213217
Genotype[SS023]	-0.095519	0.0301966	10.0061	0.0016*	-0.154746	-0.036293
Genotype[SS024]	-0.011115	0.0301967	0.135481	0.7128	-0.070341	0.048112
Genotype[SS025]	0.0052788	0.0233943	0.050916	0.8215	-0.040606	0.0511634
Genotype[SS026]	-0.03854	0.0234161	2.70893	0.0998	-0.084468	0.0073873
Genotype[SS027]	-0.054361	0.0213621	6.47577	0.0109*	-0.09626	-0.012462
Genotype[SS028]	-0.005474	0.0213593	0.0656688	0.7978	-0.047367	0.0364198
Genotype[SS029]	-0.035088	0.0213711	2.6957	0.1006	-0.077005	0.0068281
Genotype[SS030]	-0.059981	0.0261411	5.26484	0.0218*	-0.111253	-0.008709
Genotype[SS031]	0.0335684	0.0197782	2.88063	0.0897	-0.005224	0.0723606
Genotype[SS032]	-0.068409	0.0197851	11.9549	0.0005*	-0.107215	-0.029603
Genotype[SS033]	-0.049909	0.0213583	5.46036	0.0195*	-0.0918	-0.008017
Genotype[SS034]	0.0052872	0.0185068	0.0816195	0.7751	-0.031011	0.0415857
Genotype[SS035]	-0.037156	0.0213668	3.02399	0.082	-0.079064	0.004752
Genotype[SS036]	0.0426971	0.0213593	3.99597	0.0456*	0.0008038	0.0845904
Genotype[SS037]	0.024013	0.0213606	1.26376	0.2609	-0.017883	0.0659088
Genotype[SS038]	0.0199046	0.0185068	1.15676	0.2821	-0.016394	0.0562031
Genotype[SS039]	0.0070341	0.0369759	0.036189	0.8491	-0.065489	0.0795572
Genotype[SS040]	0.0862187	0.0197782	19.0033	<.0001*	0.0474265	0.125011
Genotype[SS041]	0.0883745	0.0261536	11.418	0.0007*	0.0370779	0.139671
Genotype[SS042]	0.0379264	0.0213669	3.15066	0.0759	-0.003982	0.0798346
Genotype[SS043]	-0.001147	0.0213593	0.0028833	0.9572	-0.04304	0.0407464
Genotype[SS044]	0.0181117	0.0301965	0.359755	0.5486	-0.041115	0.077338
Genotype[SS045]	-0.072927	0.0197782	13.5958	0.0002*	-0.111719	-0.034135
Genotype[SS046]	0.0075589	0.0301969	0.0626597	0.8023	-0.051668	0.0667858
Genotype[SS047]	-0.003808	0.0185068	0.0423454	0.837	-0.040107	0.0324902
Genotype[SS048]	0.181689	0.0261559	48.2523	<.0001*	0.130388	0.23299
Genotype[SS049]	-0.093747	0.0213585	19.2653	<.0001*	-0.135639	-0.051855
Genotype[SS050]	0.0965877	0.0213593	20.4489	<.0001*	0.0546944	0.138481
Genotype[SS051]	0.0053463	0.0233943	0.0522254	0.8192	-0.040538	0.0512309
Genotype[SS052]	0.0020599	0.0197782	0.0108476	0.917	-0.036732	0.0408521
Genotype[SS053]	-0.009095	0.0369759	0.0605013	0.8057	-0.081618	0.0634281
Genotype[SS054]	0.0121171	0.0197851	0.375073	0.5403	-0.026689	0.0509229
Genotype[SS055]	-0.041502	0.0213585	3.77565	0.052	-0.083393	0.0003899
Genotype[SS056]	-0.009824	0.0197782	0.246719	0.6194	-0.048616	0.0289682
Genotype[SS057]	0.0161379	0.0185068	0.760384	0.3832	-0.020161	0.0524364
Genotype[SS058]	-0.050689	0.0213669	5.62781	0.0177*	-0.092597	-0.008781
Genotype[SS059]	-0.008842	0.0213608	0.171345	0.6789	-0.050738	0.0330542
Genotype[SS060]	0.0370668	0.0185068	4.0115	0.0452*	0.0007683	0.0733653
Genotype[SS061]	-0.001564	0.0185068	0.0071405	0.9327	-0.037862	0.0347346
Genotype[SS062]	0.0523551	0.0197793	7.00644	0.0081*	0.0135608	0.0911494
Genotype[SS063]	-0.004296	0.0261559	0.0269785	0.8695	-0.055597	0.0470051
Genotype[SS064]	-0.006492	0.0261559	0.0616011	0.804	-0.057793	0.0448094
Genotype[SS065]	0.0222857	0.0301965	0.544677	0.4605	-0.036941	0.0815119
Genotype[SS066]	-0.021561	0.0301966	0.509812	0.4752	-0.080787	0.0376658
Genotype[SS067]	0.0117056	0.0301965	0.150271	0.6983	-0.047521	0.0709319
Genotype[SS068]	-0.003528	0.0301969	0.0136491	0.907	-0.062755	0.0556991
Genotype[SS069]	-0.015289	0.0522848	0.0855024	0.77	-0.117838	0.0872609
Genotype[SS070]	-0.001674	0.0261559	0.004095	0.949	-0.052975	0.0496274
Genotype[SS071]	0.0209961	0.0301967	0.483454	0.4869	-0.038231	0.0802228
Genotype[SS072]	0.0220978	0.0261559	0.713767	0.3982	-0.029203	0.073399
Genotype[SS073]	0.0253783	0.0301969	0.706318	0.4007	-0.033849	0.0846052
Genotype[SS074]	0.0001322	0.0369771	1.2779e-05	0.9971	-0.072393	0.0726577
Genotype[SS075]	0.003949	0.0369763	0.0114058	0.9149	-0.068575	0.076473
Genotype[SS076]	0.0174625	0.0369763	0.223031	0.6367	-0.055061	0.0899865
Genotype[SS077]	-0.017585	0.0301965	0.33914	0.5603	-0.076811	0.0416411
Genotype[SS078]	0.0245557	0.0301965	0.661288	0.4161	-0.034671	0.0837819
Genotype[SS079]	-0.01679	0.0261559	0.412042	0.5209	-0.068091	0.0345116
Genotype[SS080]	0.0072974	0.0301967	0.0584008	0.809	-0.051929	0.0665241
Genotype[SS081]	0.0331528	0.0301967	1.20537	0.2723	-0.026074	0.0923796
Genotype[SS082]	0.0086526	0.0261559	0.109434	0.7408	-0.042649	0.0599538
Genotype[SS083]	-0.01537	0.0261559	0.345328	0.5568	-0.066672	0.0359308
Genotype[SS084]	-0.017788	0.0261411	0.463015	0.4962	-0.06906	0.0334843
Genotype[SS085]	-0.021975	0.023389	0.882754	0.3474	-0.067849	0.0238991
Genotype[SS086]	-0.017587	0.0301969	0.339203	0.5603	-0.076814	0.04164
Genotype[SS087]	0.0544045	0.0213695	6.48161	0.0109*	0.0124913	0.0963178
Genotype[SS088]	-0.012915	0.0213574	0.365691	0.5454	-0.054805	0.0289742
Genotype[SS089]	-0.016599	0.0261536	0.402789	0.5257	-0.067895	0.0346981
Genotype[SS090]	0.0019308	0.0301819	0.0040925	0.949	-0.057267	0.0611284
Genotype[SS091]	-0.000871	0.0233906	0.0013862	0.9703	-0.046748	0.0450066
Genotype[SS092]	-0.007674	0.0185068	0.171931	0.6784	-0.043972	0.0286247
Genotype[SS093]	0.0188313	0.0213583	0.77737	0.3779	-0.02306	0.0607226
Genotype[SS094]	0.0187271	0.0233943	0.640798	0.4234	-0.027158	0.0646117
Genotype[SS095]	0.008603	0.0213585	0.162238	0.6871	-0.033289	0.0504947
Genotype[SS096]	-0.036078	0.0233943	2.37829	0.123	-0.081963	0.0098067
Genotype[SS097]	-0.003554	0.0233931	0.0230775	0.8793	-0.049436	0.0423285
Genotype[SS098]	-0.011674	0.0185068	0.397916	0.5282	-0.047973	0.0246243
Genotype[SS099]	-0.011408	0.0197782	0.332696	0.5641	-0.0502	0.0273842
Genotype[SS100]	-0.008779	0.0301967	0.0845179	0.7713	-0.068005	0.0504479
Genotype[SS101]	-0.057226	0.0213605	7.17741	0.0074*	-0.099122	-0.015331
Genotype[SS102]	0.0053192	0.0261559	0.041358	0.8388	-0.045982	0.0566204
Genotype[SS103]	0.0168181	0.0301969	0.310192	0.5776	-0.042409	0.0760451
Genotype[SS104]	-0.030042	0.0261562	1.31921	0.2507	-0.081344	0.0212596
Genotype[SS105]	0.0908443	0.0213668	18.0765	<.0001*	0.0489362	0.132752
Genotype[SS106]	-0.04868	0.023389	4.33198	0.0374*	-0.094555	-0.002806
Genotype[SS107]	0.0335059	0.0213712	2.45801	0.1169	-0.008411	0.0754226
Genotype[SS108]	0.0624922	0.0197839	9.97758	0.0016*	0.0236887	0.101296
Genotype[SS109]	-0.033248	0.0213712	2.42025	0.1198	-0.075164	0.0086692
Genotype[SS110]	-0.123979	0.0234158	28.0334	<.0001*	-0.169905	-0.078052
Genotype[SS111]	0.0057914	0.0185068	0.0979277	0.7543	-0.030507	0.0420899
Genotype[SS112]	0.0294253	0.0233943	1.58206	0.2085	-0.016459	0.0753099
Genotype[SS113]	-0.000464	0.0185068	0.0006276	0.98	-0.036762	0.0358349
Genotype[SS114]	0.0283424	0.0213607	1.76052	0.1846	-0.013554	0.0702385
Genotype[SS115]	0.021639	0.0197782	1.19701	0.2739	-0.017153	0.0604312
Genotype[SS116]	0.0098456	0.0213606	0.212451	0.6449	-0.03205	0.0517414
Genotype[SS117]	0.0552886	0.0197853	7.80878	0.0052*	0.0164824	0.0940948
Genotype[SS118]	-0.019011	0.0197793	0.923778	0.3365	-0.057805	0.0197838
Genotype[SS119]	0.0374949	0.0213668	3.07938	0.0793	-0.004413	0.079403
Genotype[SS120]	-0.010209	0.0197853	0.266223	0.6059	-0.049015	0.0285976
Genotype[SS121]	0.0314658	0.0213709	2.16785	0.1409	-0.01045	0.0733819
Genotype[SS122]	-0.020524	0.0261536	0.615801	0.4326	-0.07182	0.0307732
Genotype[SS123]	-0.022933	0.0197791	1.34431	0.2463	-0.061727	0.0158612
Genotype[SS124]	-0.000382	0.0213606	0.00032	0.9857	-0.042278	0.0415137
Genotype[SS125]	0.0328825	0.0234137	1.97237	0.1602	-0.01304	0.0788052
Genotype[SS126]	-0.051954	0.0234161	4.92283	0.0265*	-0.097882	-0.006027
Genotype[SS127]	-0.001498	0.0185068	0.0065524	0.9355	-0.037797	0.0348004
Genotype[SS128]	0.0187786	0.0213585	0.773011	0.3793	-0.023113	0.0606703
Genotype[SS129]	0.02309	0.0185068	1.55663	0.2122	-0.013209	0.0593885
Genotype[SS130]	-0.011822	0.0185068	0.408066	0.523	-0.048121	0.0244764
Genotype[SS131]	0.0136981	0.0213593	0.411288	0.5213	-0.028195	0.0555914
Genotype[SS132]	-0.009912	0.0233893	0.179589	0.6717	-0.055787	0.0359629
Genotype[SS133]	-0.003948	0.0213606	0.0341634	0.8534	-0.045844	0.0379477
Genotype[SS134]	0.0025161	0.0213691	0.0138639	0.9063	-0.039396	0.0444285
Genotype[SS135]	0.0001709	0.0233961	5.3331e-05	0.9942	-0.045717	0.046059
Genotype[SS136]	-0.011912	0.0185068	0.41427	0.5198	-0.04821	0.0243868
Genotype[SS137]	0.0264313	0.0197793	1.78573	0.1814	-0.012363	0.0652256
Genotype[SS138]	0.0050143	0.0301967	0.0275743	0.8681	-0.054212	0.064241
Genotype[SS139]	0.0066711	0.0197793	0.113757	0.7359	-0.032123	0.0454655
Genotype[SS140]	0.0062333	0.019784	0.0992691	0.7527	-0.03257	0.0450369
Genotype[SS141]	0.0350357	0.023389	2.24387	0.1341	-0.010839	0.08091
Genotype[SS142]	-0.015138	0.0197791	0.585797	0.444	-0.053932	0.0236556
Genotype[SS143]	0.0049646	0.0197793	0.0630011	0.8018	-0.03383	0.0437589
Genotype[SS144]	0.0752105	0.0197839	14.4521	0.0001*	0.036407	0.114014
Genotype[SS145]	0.0028805	0.0213668	0.0181742	0.8928	-0.039028	0.0447886
Genotype[SS146]	0.0174397	0.0185068	0.888007	0.346	-0.018859	0.0537382
Genotype[SS147]	-0.055492	0.0197839	7.86754	0.0050*	-0.094296	-0.016689
Genotype[SS148]	0.0090968	0.0197782	0.211544	0.6456	-0.029695	0.047889
Genotype[SS149]	-0.013971	0.0234158	0.355998	0.5507	-0.059898	0.0319556
Genotype[SS150]	0.0467059	0.0185068	6.36915	0.0116*	0.0104074	0.0830044
Genotype[SS151]	0.0011926	0.0185068	0.0041527	0.9486	-0.035106	0.0374911
Genotype[SS152]	-0.016852	0.0185068	0.8292	0.3625	-0.053151	0.0194461
Genotype[SS153]	-0.020978	0.0185068	1.28491	0.257	-0.057277	0.0153204
Genotype[SS154]	0.0064296	0.0185068	0.120699	0.7283	-0.029869	0.0427281
Genotype[SS155]	-0.059391	0.0185068	10.2986	0.0013*	-0.095689	-0.023092
Genotype[SS156]	-0.043384	0.0185068	5.49538	0.0191*	-0.079683	-0.007086
Genotype[SS157]	0.0207858	0.0213729	0.945817	0.3308	-0.021134	0.0627058
Genotype[SS158]	-0.022963	0.0197782	1.348	0.2456	-0.061755	0.0158291
Genotype[SS159]	-0.032007	0.0213729	2.24259	0.1343	-0.073926	0.0099135
Genotype[SS160]	-0.015681	0.0197839	0.628232	0.428	-0.054484	0.0231225
Genotype[SS161]	0.0009448	0.019784	0.0022806	0.9619	-0.037859	0.0397484
Genotype[SS162]	-0.045449	0.0213608	4.52698	0.0334*	-0.087345	-0.003552
Genotype[SS163]	0.0279809	0.0233998	1.42987	0.2318	-0.017915	0.0738764
Genotype[SS164]	0.0078677	0.0185068	0.180731	0.6707	-0.028431	0.0441662
Genotype[SS165]	-0.017823	0.0185068	0.927473	0.3355	-0.054122	0.0184755
Genotype[SS166]	-0.017452	0.0197851	0.778052	0.3777	-0.056258	0.0213539
Genotype[SS167]	0.0181288	0.0213668	0.719874	0.3962	-0.023779	0.0600369
Genotype[SS168]	-0.045315	0.0197782	5.24952	0.0220*	-0.084108	-0.006523
Genotype[SS169]	0.0643913	0.0185068	12.1057	0.0005*	0.0280928	0.10069
Genotype[SS170]	-0.043561	0.0197839	4.84805	0.0277*	-0.082364	-0.004757
Genotype[SS171]	-0.076382	0.0185068	17.0341	<.0001*	-0.112681	-0.040084
Genotype[SS172]	0.069479	0.0234058	8.8117	0.0030*	0.0235717	0.115386
Genotype[SS173]	-0.011351	0.0213583	0.282449	0.5951	-0.053242	0.0305403
Genotype[SS174]	0.017065	0.0213714	0.637596	0.4246	-0.024852	0.0589819
Genotype[SS175]	-0.049807	0.0185068	7.24304	0.0071*	-0.086106	-0.013509
Genotype[SS176]	0.0252096	0.0185068	1.85553	0.1731	-0.011089	0.0615081
Genotype[SS177]	-0.030713	0.0185068	2.75417	0.097	-0.067012	0.0055852
Genotype[SS178]	0.0199933	0.0185068	1.16709	0.28	-0.016305	0.0562918
Genotype[SS179]	0.0626062	0.0213668	8.58526	0.0034*	0.0206981	0.104514
Genotype[SS180]	0.076466	0.0234161	10.6637	0.0011*	0.0305386	0.122393
Genotype[SS181]	0.0179712	0.0197782	0.825625	0.3635	-0.020821	0.0567634
Genotype[SS182]	0.0279367	0.0213695	1.70908	0.1911	-0.013977	0.0698499
Genotype[SS183]	0.0007581	0.0213709	0.0012584	0.9717	-0.041158	0.0426742
Genotype[SS184]	0.0414421	0.0213605	3.76411	0.0524	-0.000453	0.0833378
Genotype[SS185]	0.018221	0.0213709	0.726935	0.3939	-0.023695	0.0601371
Genotype[SS186]	0.0052593	0.0213607	0.060621	0.8055	-0.036637	0.0471554
Genotype[SS187]	-0.006348	0.0213606	0.0883111	0.7663	-0.048244	0.0355481
Genotype[SS188]	0.0571368	0.0233958	5.96428	0.0146*	0.0112493	0.103024
Genotype[SS189]	0.0036414	0.0261559	0.0193818	0.8893	-0.04766	0.0549426
Genotype[SS190]	-0.006511	0.0261674	0.0619194	0.8035	-0.057835	0.0448123
Genotype[SS191]	-0.047433	0.0213585	4.93203	0.0264*	-0.089325	-0.005542
Genotype[SS192]	0.0008897	0.0522816	0.0002896	0.9864	-0.101653	0.103433
Genotype[SS193]	-0.00507	0.0185068	0.0750512	0.7841	-0.041369	0.0312285
Genotype[SS194]	-0.037124	0.0197851	3.5208	0.0606	-0.07593	0.0016814
Genotype[SS195]	-0.021347	0.0261559	0.666118	0.4144	-0.072649	0.0299538
Genotype[SS196]	-0.027667	0.0261559	1.11887	0.2902	-0.078968	0.0236343
Genotype[SS197]	-0.001482	0.0197791	0.0056114	0.9403	-0.040276	0.0373123
Genotype[SS198]	0.0033631	0.0233931	0.020668	0.8857	-0.042519	0.0492453
Genotype[SS199]	-0.045458	0.0197839	5.27963	0.0216*	-0.084262	-0.006655
Genotype[SS200]	-0.013167	0.0261549	0.253424	0.6147	-0.064466	0.0381325
Genotype[SS201]	-0.016841	0.0197839	0.724589	0.3946	-0.055644	0.0219628
Genotype[SS202]	0.0022493	0.0197782	0.012934	0.9095	-0.036543	0.0410415
Genotype[SS203]	0.0623238	0.0213607	8.51286	0.0035*	0.0204277	0.10422
Genotype[SS204]	-0.030519	0.0197793	2.38081	0.1228	-0.069313	0.0082752
Genotype[SS205]	0.0160217	0.0233893	0.469224	0.4933	-0.029853	0.0618965
Genotype[SS206]	-0.049378	0.0185068	7.11863	0.0076*	-0.085676	-0.013079
Genotype[SS207]	-0.004674	0.0369761	0.0159782	0.8994	-0.077198	0.0678496
Genotype[SS208]	-0.030882	0.0185068	2.7846	0.0952	-0.067181	0.005416
Genotype[SS209]	0.0546789	0.0233906	5.46457	0.0194*	0.0088015	0.100556
Genotype[SS210]	0.0490547	0.0197851	6.14728	0.0132*	0.0102489	0.0878605
Genotype[SS211]	-0.033001	0.0185068	3.17978	0.0746	-0.0693	0.0032973
Genotype[SS212]	-0.065517	0.0185068	12.5326	0.0004*	-0.101815	-0.029218
Genotype[SS213]	0.0007047	0.0261536	0.0007261	0.9785	-0.050592	0.0520014
Genotype[SS214]	0.0233228	0.0261527	0.795291	0.3725	-0.027972	0.0746178
Genotype[SS215]	-0.001039	0.0233995	0.0019702	0.9646	-0.046934	0.0448563
Genotype[SS216]	0.0184491	0.0197782	0.870111	0.3509	-0.020343	0.0572413
Genotype[SS217]	-0.013547	0.0213585	0.402292	0.5259	-0.055439	0.0283448
Genotype[SS218]	0.0083384	0.0197851	0.17762	0.6734	-0.030467	0.0471443
Genotype[SS219]	0.0018845	0.023389	0.0064922	0.9358	-0.04399	0.0477588
Genotype[SS220]	0.0047413	0.0213669	0.0492397	0.8244	-0.037167	0.0466495
Genotype[SS221]	-0.00785	0.0261553	0.0900679	0.7641	-0.05915	0.0434504
Genotype[SS222]	0.0053363	0.0213583	0.0624238	0.8027	-0.036555	0.0472276
Genotype[SS223]	0.0075331	0.0213709	0.124251	0.7245	-0.034383	0.0494492
Genotype[SS224]	-0.011149	0.0233933	0.227146	0.6336	-0.057032	0.0347335
Genotype[SS225]	-0.04026	0.0185068	4.73244	0.0296*	-0.076558	-0.003961
Genotype[SS226]	0.0090786	0.0301966	0.0903909	0.7637	-0.050148	0.0683051
Genotype[SS227]	0.0249635	0.0233976	1.13833	0.286	-0.020928	0.0708546
Genotype[SS228]	-0.022655	0.0213712	1.12371	0.2891	-0.064571	0.0192621
Genotype[SS229]	0.004463	0.0233978	0.036383	0.8487	-0.041429	0.0503545
Genotype[SS230]	0.0428511	0.0213583	4.02523	0.0448*	0.0009598	0.0847424
Genotype[SS231]	0.0013829	0.0213621	0.0041907	0.9484	-0.040516	0.0432816
Genotype[SS232]	-0.004296	0.0261559	0.0269785	0.8695	-0.055597	0.0470051
Genotype[SS233]	0.037296	0.0261559	2.03322	0.1539	-0.014005	0.0885972
Genotype[SS234]	0.0452442	0.0301967	2.24495	0.1341	-0.013983	0.104471
Genotype[SS235]	0.0308303	0.0233943	1.73674	0.1876	-0.015054	0.0767149
Genotype[SS236]	0.0317405	0.0197782	2.57545	0.1085	-0.007052	0.0705327
Genotype[SS237]	0.0501599	0.0233931	4.59768	0.0320*	0.0042776	0.0960422
Genotype[SS238]	-0.01229	0.0197782	0.386102	0.5344	-0.051082	0.0265026
Genotype[SS239]	0.0194164	0.0185068	1.10072	0.2941	-0.016882	0.0557149
Genotype[SS240]	0.0064893	0.0261674	0.0615004	0.8041	-0.044834	0.0578131
Genotype[SS241]	0.0625482	0.0261559	5.71859	0.0168*	0.011247	0.113849
Genotype[SS242]	0.0189986	0.0233931	0.659584	0.4167	-0.026884	0.0648809
Genotype[SS243]	-0.183939	0.0301965	37.105	<.0001*	-0.243165	-0.124712
Genotype[SS244]	-0.052572	0.0213574	6.05924	0.0138*	-0.094462	-0.010683
Genotype[SS245]	0.0136595	0.0197782	0.476977	0.4898	-0.025133	0.0524517
Genotype[SS246]	0.029344	0.0261532	1.25889	0.2619	-0.021952	0.0806399
Genotype[SS247]	-0.070594	0.0197782	12.7397	0.0004*	-0.109386	-0.031802
Genotype[SS248]	-0.109095	0.0369759	8.70507	0.0032*	-0.181618	-0.036572
Genotype[SS249]	0.0025341	0.0233893	0.0117389	0.9137	-0.043341	0.048409
Genotype[SS250]	0.0843829	0.0261532	10.4102	0.0013*	0.0330871	0.135679
Genotype[SS251]	0.0305076	0.0197782	2.37927	0.123	-0.008285	0.0692998
Genotype[SS252]	0.0828416	0.0197782	17.5438	<.0001*	0.0440494	0.121634
Genotype[SS253]	-0.032906	0.0233943	1.97842	0.1596	-0.07879	0.0129791
Genotype[SS254]	0.0369648	0.0261559	1.99727	0.1576	-0.014336	0.088266
Genotype[SS255]	-0.033276	0.0213583	2.4273	0.1192	-0.075167	0.0086155
Genotype[SS256]	-0.027419	0.0261559	1.0989	0.2945	-0.07872	0.0238823
Genotype[SS257]	-0.048823	0.0197793	6.09289	0.0136*	-0.087617	-0.010028
Genotype[SS258]	0.0282645	0.0233931	1.45985	0.227	-0.017618	0.0741468
Genotype[SS259]	-0.024607	0.0185068	1.7679	0.1836	-0.060906	0.0116914
Genotype[SS260]	0.0472462	0.0213606	4.89225	0.0270*	0.0053504	0.0891421
Genotype[SS261]	-0.06565	0.0213687	9.43873	0.0021*	-0.107562	-0.023738
Genotype[SS262]	0.0128043	0.0261559	0.239646	0.6245	-0.038497	0.0641055
Genotype[SS263]	-0.00172	0.0233976	0.0054013	0.9414	-0.047611	0.0441715
Genotype[SS264]	-0.005687	0.0261559	0.0472753	0.8279	-0.056988	0.0456142
Genotype[SS265]	0.0531038	0.0213585	6.18174	0.0129*	0.0112121	0.0949955
Genotype[SS266]	0.0694228	0.0185068	14.0715	0.0002*	0.0331243	0.105721
Genotype[SS267]	0.0559014	0.0185068	9.12396	0.0025*	0.0196029	0.0921999
Genotype[SS268]	0.0581518	0.0185068	9.87334	0.0017*	0.0218533	0.0944503
Genotype[SS269]	0.0042192	0.0197839	0.0454825	0.8311	-0.034584	0.0430227
Genotype[SS270]	-0.075472	0.0213621	12.4819	0.0004*	-0.11737	-0.033573
Genotype[SS271]	-0.002694	0.0261559	0.0106052	0.918	-0.053995	0.0486076
Genotype[SS272]	0.0101269	0.0261559	0.149905	0.6986	-0.041174	0.0614281
Genotype[SS273]	0.0314314	0.0261553	1.44413	0.2295	-0.019869	0.0827314
Genotype[SS274]	0.0199625	0.0213574	0.873645	0.3499	-0.021927	0.061852
Genotype[SS275]	0.0440495	0.0197853	4.95672	0.0260*	0.0052433	0.0828557
Genotype[SS276]	0.0047938	0.0185068	0.067096	0.7956	-0.031505	0.0410923
Genotype[SS277]	-0.046972	0.0213574	4.83706	0.0279*	-0.088861	-0.005082
Genotype[SS278]	0.0061507	0.0185068	0.110457	0.7396	-0.030148	0.0424492
Genotype[SS279]	-0.050195	0.0185068	7.35632	0.0067*	-0.086494	-0.013897
Genotype[SS280]	0.0085981	0.0213574	0.162072	0.6873	-0.033291	0.0504876
Genotype[SS281]	0.0416642	0.0233931	3.17213	0.0749	-0.004218	0.0875464
Genotype[SS282]	-0.003972	0.0233931	0.0288341	0.8652	-0.049855	0.04191
Genotype[SS283]	-0.012603	0.0197782	0.406058	0.524	-0.051395	0.026189
Genotype[SS284]	-0.02995	0.0261559	1.3112	0.2522	-0.081252	0.0213507
Genotype[SS285]	0.0385854	0.0261559	2.17623	0.1402	-0.012716	0.0898866
Genotype[SS286]	-0.025166	0.0185068	1.84906	0.1739	-0.061464	0.0111329
Genotype[SS287]	-0.005211	0.0369759	0.0198599	0.8879	-0.077734	0.0673123
Genotype[SS288]	-0.018246	0.0261559	0.486644	0.4854	-0.069548	0.0330549
Genotype[SS289]	0.0205016	0.0185068	1.2272	0.268	-0.015797	0.0568001
Genotype[SS290]	-0.025373	0.0213574	1.41136	0.2348	-0.067262	0.0165168
Genotype[SS291]	-0.027591	0.0197782	1.94611	0.163	-0.066383	0.011201
Genotype[SS292]	0.0298188	0.0197782	2.27304	0.1316	-0.008973	0.068611
Genotype[SS293]	-0.037146	0.0301967	1.51326	0.2186	-0.096373	0.0220803
Genotype[SS294]	0.150247	0.0261559	32.9967	<.0001*	0.0989456	0.201548
Genotype[SS295]	0.0518122	0.0185068	7.83794	0.0051*	0.0155137	0.0881107
Genotype[SS296]	0.0156927	0.0261559	0.35996	0.5485	-0.035609	0.0669939
Genotype[SS297]	0.0284747	0.0233931	1.48164	0.2235	-0.017408	0.0743569
Genotype[SS298]	0.0031293	0.0261411	0.0143297	0.9047	-0.048143	0.0544013
Genotype[SS299]	0.0438257	0.0185068	5.60784	0.0179*	0.0075272	0.0801242
Genotype[SS300]	0.0652822	0.0185068	12.4431	0.0004*	0.0289837	0.101581
Genotype[SS301]	-0.004046	0.0213583	0.0358799	0.8498	-0.045937	0.0378456
Genotype[SS302]	0.0275882	0.0213585	1.66842	0.1965	-0.014304	0.0694799
Genotype[SS303]	-0.018773	0.0213605	0.772377	0.3795	-0.060668	0.023123
Genotype[SS304]	-0.045354	0.0197782	5.25844	0.0218*	-0.084146	-0.006562
Genotype[SS305]	-0.02291	0.0197851	1.34078	0.2469	-0.061715	0.0158962
Genotype[SS306]	0.109017	0.0197782	30.3818	<.0001*	0.0702246	0.147809
Genotype[SS307]	-0.097323	0.0197782	24.2135	<.0001*	-0.136115	-0.058531
Genotype[SS308]	0.0294036	0.0213687	1.89341	0.1688	-0.012508	0.0713155
Genotype[SS309]	-0.074399	0.0213574	12.1349	0.0005*	-0.116288	-0.032509
Genotype[SS310]	0.0273545	0.0233977	1.36682	0.2424	-0.018537	0.0732459
Genotype[SS311]	-0.072529	0.0185068	15.3591	<.0001*	-0.108828	-0.036231
Genotype[SS312]	0.0681031	0.0197782	11.8566	0.0006*	0.0293109	0.106895
Genotype[SS313]	-0.02662	0.0197782	1.81158	0.1783	-0.065413	0.0121717
Genotype[SS314]	-0.039753	0.0197793	4.03936	0.0445*	-0.078547	-0.000958
Genotype[SS315]	0.0014377	0.0197782	0.005284	0.9421	-0.037354	0.0402299
Genotype[SS316]	0.011315	0.0185068	0.373808	0.5409	-0.024983	0.0476135
Genotype[SS317]	0.0112217	0.0197791	0.321888	0.5705	-0.027572	0.0500157
Genotype[SS318]	-0.020224	0.0197782	1.04563	0.3065	-0.059017	0.0185678
Genotype[SS319]	-0.06238	0.0197793	9.94649	0.0016*	-0.101174	-0.023586
Genotype[SS320]	0.0250228	0.023389	1.14458	0.2847	-0.020852	0.0708971
Genotype[SS321]	0.0247913	0.0213583	1.34731	0.2457	-0.0171	0.0666826
Genotype[SS322]	0.0482649	0.0197791	5.95455	0.0147*	0.0094709	0.0870588
Genotype[SS323]	0.030501	0.0185068	2.71623	0.0993	-0.005797	0.0667995
Genotype[SS324]	-0.06641	0.0185068	12.8766	0.0003*	-0.102708	-0.030111
Genotype[SS325]	-0.047722	0.0185068	6.64925	0.0099*	-0.08402	-0.011423
Genotype[SS326]	0.0708525	0.0185068	14.6571	0.0001*	0.034554	0.107151
Genotype[SS327]	0.0400683	0.0261559	2.34672	0.1255	-0.011233	0.0913695
Genotype[SS328]	0.0019529	0.0197793	0.0097481	0.9214	-0.036841	0.0407472
Genotype[SS329]	0.0456418	0.0261559	3.04499	0.081	-0.005659	0.096943
Genotype[SS330]	-0.0577	0.0185068	9.72061	0.0018*	-0.093999	-0.021402
Genotype[SS331]	0.0744682	0.0261559	8.10591	0.0044*	0.023167	0.125769
Genotype[SS332]	-0.08305	0.0213574	15.121	0.0001*	-0.124939	-0.04116
Genotype[SS333]	-0.021589	0.0185068	1.36083	0.2434	-0.057888	0.0147095
Genotype[SS334]	0.0824479	0.0233943	12.4205	0.0004*	0.0365632	0.128332
Genotype[SS335]	-0.115941	0.0233931	24.5639	<.0001*	-0.161823	-0.070058
Genotype[SS336]	0.0053297	0.0213574	0.0622753	0.8029	-0.03656	0.0472193
Genotype[SS337]	0.0099786	0.0213585	0.218273	0.6404	-0.031913	0.0518703
Genotype[SS338]	0.0224909	0.0185068	1.4769	0.2243	-0.013808	0.0587894
Genotype[SS339]	0.0506634	0.0213574	5.62721	0.0177*	0.0087739	0.0925529
Genotype[SS340]	-0.03319	0.0213593	2.4145	0.1202	-0.075083	0.0087038
Genotype[SS341]	-0.023516	0.0197851	1.41271	0.2346	-0.062322	0.0152897
Genotype[SS342]	-0.010204	0.0261413	0.152375	0.6963	-0.061477	0.0410682
Genotype[SS343]	0.0393865	0.0233933	2.83473	0.0922	-0.006496	0.0852693
Genotype[SS344]	0.0248702	0.0197793	1.58101	0.2086	-0.013924	0.0636645
Genotype[SS345]	-0.061575	0.0185068	11.0699	0.0009*	-0.097873	-0.025276
Genotype[SS346]	0.0157385	0.0197782	0.633216	0.4262	-0.023054	0.0545307
Genotype[SS347]	0.0024912	0.0197791	0.0158642	0.8998	-0.036303	0.0412852
Genotype[SS348]	-0.033625	0.0213695	2.47593	0.1156	-0.075538	0.0082882
Genotype[SS349]	-0.060891	0.0261559	5.41955	0.0199*	-0.112192	-0.00959
Genotype[SS350]	0.0024971	0.0185068	0.0182051	0.8927	-0.033801	0.0387955
Genotype[SS351]	-0.102539	0.0213585	23.048	<.0001*	-0.14443	-0.060647
Genotype[SS352]	-0.017181	0.0185068	0.861845	0.3532	-0.053479	0.0191176
Genotype[SS353]	-0.009741	0.0233995	0.173314	0.6772	-0.055636	0.0361535
Genotype[SS354]	-0.038368	0.019784	3.76105	0.0525	-0.077172	0.0004356
Treatment Effect[E1]	-0.002515	0.0020138	1.55962	0.2117	-0.006465	0.0014348
Treatment Effect[E2]	-0.000226	0.0020835	0.0117236	0.9138	-0.004312	0.0038608
Treatment Effect[E3]	-0.000915	0.0019991	0.209385	0.6472	-0.004836	0.0030062
Year	-0.011783	0.0025154	21.9419	<.0001*	-0.016716	-0.006849

## Sheet: Table S10
Table S10. Eigenvalues contributing to different PCs for studied traits related to Source-Sink Effects across years 2018 and 2019
Number	Eigenvalue	Percent		Cum Percent	ChiSquare	DF	Prob>ChiSq
1	2.8062	31.18		31.18	12808.5	35.065	<.0001*
2	1.4117	15.685		46.865	10004.7	31.301	<.0001*
3	1.1251	12.501		59.366	9243.18	25.065	<.0001*
4	1.0084	11.205		70.57	8729.28	19.08	<.0001*
5	0.9417	10.463		81.034	8181.45	13.696	<.0001*
6	0.8289	9.21		90.244	7381.74	9.079	<.0001*
7	0.7119	7.91		98.154	6092.46	5.221	<.0001*
8	0.1382	1.536		99.69	1601.08	1.928	<.0001*
9	0.0279	0.31		100	0	.	.

[truncated: 1 more sheets: Table S11]
